# Supplementary material for: Examination of the genetic basis for sexual dimorphism in the Aedes aegypti (dengue vector mosquito) pupal brain
Source: Biol Sex Differ. 2014 Oct 21;5:10. doi: 10.1186/s13293-014-0010-x (PMC4342991; doi:10.1186/s13293-014-0010-x)
Supplement: Additional file 1: — Full list of significant DETs in the male vs. female 24 h pupal head. Four unique replicates (male 1, 2, 3, 4 and female 1, 2, 3, 4) as well as two repeat replicates (male 5, which is a repeat hybridization of male 1; male 6, a repeat hybridization of male 4; female 5, a repeat hybridization of female 1; female 6, a repeat hybridization of female 2) were assessed. The raw intensity values for each male or female replicate or repeat replicate are indicated. The mean male intensity, mean female intensity, log2 (male/female) fold change, and fold change (male/female) values are indicated for each probe. Raw p values adjusted using the Bonferroni procedure for control of false discovery rate are indicated (Bonferroni p value) for significant (p < 0.05) DETs. File format: Excel spreadsheet (XLSX). [file s13293-014-0010-x-S1.xlsx]

## Sheet: Additional File 1
Probe	Bonferroni p value	Male Replicate 1	Male Replicate 2	Male Replicate 3	Male Replicate 4	Male Replicate 5	Male Replicate 6	Female Replicate 1	Female Replicate 2	Female Replicate 3	Female Replicate 4	Female Replicate 5	Female Replicate 6	Mean Male Intensity	Mean Female Intensity	log2(M/F)	M/F
AAEL004596-RA	4.49e-11	11.7743	11.918	11.8613	11.9566	11.9332	11.9568	14.3757	14.316	14.4064	14.3286	14.3224	14.3628	11.9	14.352	-2.45196	0.182762
AAEL003291-RA	9.91e-11	11.7412	11.7374	11.729	11.7001	11.6475	11.6261	14.1778	14.2188	14.247	14.0554	14.1718	14.1064	11.6969	14.1628	-2.46599	0.180994
AAEL002126-RA	1.42e-10	11.2518	11.3657	11.3296	11.3603	11.3398	11.3321	13.7492	13.8439	13.6721	13.7573	13.7422	13.6201	11.3299	13.7308	-2.40094	0.189341
AAEL003616-RA	5.42e-10	8.85853	8.51533	8.6468	8.55954	8.56406	8.66292	13.6254	13.7094	14.0346	13.8291	13.7114	14.041	8.63453	13.8251	-5.19061	0.0273823
AAEL010992-RA	1.65e-09	12.6706	12.6674	12.7783	12.8076	12.7022	12.8595	14.6771	14.6289	14.684	14.5871	14.6549	14.689	12.7476	14.6535	-1.9059	0.266849
AAEL005967-RA	1.72e-09	11.1341	11.2124	11.1382	11.0203	11.2354	11.0682	8.8998	8.93798	8.9236	8.96459	8.83904	8.79332	11.1348	8.89306	2.2417	4.72955
AAEL010772-RA	2.35e-09	11.0682	11.1813	11.155	11.0263	11.1841	10.9488	9.0202	8.93227	8.96162	8.98664	8.92695	8.98881	11.0939	8.96941	2.12453	4.36061
AAEL000743-RA	2.58e-09	12.3498	12.3704	12.4585	12.24	12.4885	12.3553	9.25598	9.23286	9.00471	9.39196	9.17583	9.21905	12.3771	9.2134	3.1637	8.96126
AAEL012047-RA	3.6e-09	12.9951	12.9585	13.1329	13.0252	12.9259	12.9818	10.1203	9.8827	9.8133	9.98803	10.0784	9.8019	13.0032	9.94744	3.0558	8.31548
AAEL000578-RA	3.61e-09	11.7972	11.9324	11.7521	11.9691	11.8637	11.8795	7.58457	7.83373	8.02949	7.66748	7.65296	7.99344	11.8657	7.79361	4.07206	16.8195
AAEL008102-RA	3.64e-09	10.0205	9.97087	10.141	10.2022	9.89646	10.2415	13.2099	13.1871	13.1493	13.0342	13.0652	13.1618	10.0788	13.1346	-3.05582	0.120256
AAEL002629-RA	5.17e-09	11.1354	11.3935	11.2234	11.1935	11.4339	11.2628	13.6231	13.6123	13.6543	13.6141	13.603	13.7057	11.2738	13.6354	-2.36166	0.194567
AAEL009967-RA	9.11e-09	11.0013	11.1818	11.0951	11.2431	11.1745	11.2051	13.2129	13.1172	13.2205	13.2687	13.2679	13.1069	11.1502	13.199	-2.04888	0.241672
AAEL008603-RA	9.41e-09	12.2476	12.1754	12.3531	12.1025	12.1409	12.2094	10.0292	10.0388	9.8019	9.91697	9.93165	9.89118	12.2048	9.93496	2.26986	4.82275
AAEL007684-RA	1.59e-08	10.5569	10.7045	10.696	10.7242	10.6672	10.701	9.19725	9.29959	9.18828	9.15122	9.19587	9.2866	10.675	9.2198	1.45515	2.74185
AAEL014842-RA	1.72e-08	10.9427	10.8352	10.8632	10.7519	10.7595	10.8813	13.159	13.0057	13.2919	13.097	13.2746	13.274	10.839	13.1837	-2.34472	0.196865
AAEL008036-RA	2.05e-08	12.6698	12.5719	12.6927	12.522	12.6453	12.5696	10.9386	11.0914	10.9884	11.0063	10.9727	10.8785	12.6119	10.9793	1.63256	3.10063
AAEL011685-RA	2.19e-08	10.5763	10.6131	10.4311	10.6092	10.607	10.5665	8.23105	8.36692	8.53805	8.3485	8.27689	8.45325	10.5672	8.36911	2.19812	4.58881
AAEL003067-RA	2.49e-08	11.1089	11.0245	11.449	11.1398	10.9913	11.2563	13.9782	14.0724	14.0793	13.9769	14.009	14.0375	11.1616	14.0255	-2.86392	0.137364
AAEL000715-RA	2.97e-08	9.42634	9.11704	9.45883	9.12279	9.26102	9.27884	12.8387	12.7999	12.9497	12.6239	12.6562	13.053	9.27748	12.8202	-3.54276	0.085807
AAEL009881-RA	3e-08	12.8115	12.8155	12.7601	12.6744	12.781	12.5737	10.6305	10.7927	10.7234	10.7904	10.5881	10.6727	12.7361	10.6996	2.03641	4.10222
AAEL008745-RA	3.19e-08	11.8846	11.9439	12.1816	12.0134	11.9379	11.9494	9.9186	9.81383	9.87637	10.0342	9.93932	9.96392	11.9851	9.92438	2.06075	4.17203
AAEL007296-RA	3.42e-08	14.0614	14.0235	14.0503	14.0629	14.01	14.0503	13.229	13.2504	13.1563	13.2943	13.2376	13.2009	14.0431	13.2281	0.815008	1.75931
AAEL015523-RA	3.45e-08	7.88282	8.08283	7.97045	8.28288	8.12369	8.21006	10.6592	10.6028	10.523	10.6309	10.6057	10.5353	8.09212	10.5928	-2.50068	0.176693
AAEL011033-RA	3.46e-08	7.71146	7.97229	7.06648	7.89437	8.04126	7.9448	13.8439	13.9591	13.9221	13.631	13.9721	13.9362	7.77178	13.8774	-6.10563	0.0145218
AAEL005665-RA	3.63e-08	9.66792	9.89823	9.95864	9.90182	9.80869	9.85091	12.023	12.1067	12.262	12.0174	12.0289	12.1806	9.8477	12.1031	-2.2554	0.209438
AAEL012268-RA	3.85e-08	10.3765	10.5214	10.1455	10.39	10.6118	10.421	13.0597	13.1407	13.1044	13.0581	13.0257	13.2074	10.411	13.0993	-2.6883	0.155146
AAEL002246-RA	3.9e-08	9.7579	9.62596	10.3206	10.0482	9.60763	10.0003	14.5645	14.5222	14.7347	14.4243	14.5124	14.601	9.89344	14.5598	-4.6664	0.0393799
AAEL008319-RA	4.17e-08	12.2145	12.2349	12.2697	12.2761	12.2415	12.2385	13.2697	13.175	13.2904	13.1825	13.2508	13.3271	12.2459	13.2492	-1.00339	0.498827
AAEL009864-RA	4.72e-08	13.6001	13.655	13.6827	13.5542	13.5926	13.5797	14.4035	14.409	14.3851	14.3873	14.3664	14.3971	13.6107	14.3914	-0.780701	0.582084
AAEL009969-RA	5.02e-08	9.77197	9.8974	10.037	9.89823	9.85194	9.84274	8.20609	8.19887	8.36217	8.23826	8.22394	8.26553	9.88321	8.24914	1.63407	3.10387
AAEL011278-RC	6.44e-08	12.0415	12.0701	11.8149	11.8983	12.0338	11.9579	9.2767	9.42555	9.42267	9.69738	9.40088	9.41052	11.9694	9.43895	2.53048	5.77762
AAEL011965-RA	6.67e-08	11.085	10.9919	11.2004	11.025	10.9511	11.0513	9.25413	9.38013	9.41378	9.38812	9.22955	9.3547	11.0508	9.33673	1.71406	3.28082
AAEL009019-RA	7.04e-08	10.282	10.2842	10.4263	10.1804	10.3005	10.3617	7.99344	8.0209	8.25488	8.00481	8.17665	8.24354	10.3059	8.1157	2.19015	4.56353
AAEL005064-RA	7.47e-08	11.5271	11.4515	11.3204	11.5677	11.4111	11.5795	13.5437	13.5713	13.7919	13.5329	13.5405	13.6827	11.4762	13.6105	-2.13428	0.227782
AAEL001123-RA	7.93e-08	11.3445	11.5566	11.2471	11.4181	11.437	11.3506	8.06777	8.28288	7.82293	8.08078	7.69482	7.91909	11.3923	7.97805	3.41428	10.6611
AAEL007483-RA	9.48e-08	13.8831	13.8324	13.6331	13.7281	13.8547	13.7143	12.0778	12.1111	11.9884	12.006	12.1414	11.9688	13.7743	12.0489	1.72535	3.30661
AAEL009572-RA	9.53e-08	8.34721	8.3485	8.43325	8.41866	8.37682	8.4576	9.69575	9.60763	9.49693	9.57687	9.671	9.63273	8.39701	9.61349	-1.21648	0.430332
AAEL011310-RA	1.03e-07	12.3801	12.3299	12.1133	12.2378	12.4926	12.2772	9.66356	9.98269	9.71105	9.67275	9.77381	9.64964	12.3051	9.74225	2.56289	5.90889
AAEL008855-RA	1.07e-07	12.4328	12.397	12.3306	12.1575	12.2464	12.0624	8.37974	8.52652	8.23684	8.77242	8.25488	8.12851	12.2711	8.38315	3.88798	14.8046
AAEL011278-RA	1.11e-07	12.3475	12.3314	12.1049	12.2194	12.284	12.2407	9.84814	9.89118	9.87111	10.1764	9.8145	9.78513	12.2547	9.89774	2.35691	5.12273
AAEL011324-RA	1.15e-07	10.6184	10.7505	10.8137	10.6803	10.7471	10.7976	12.2052	12.3369	12.4429	12.27	12.3634	12.4015	10.7346	12.3367	-1.60206	0.329407
AAEL002231-RA	1.19e-07	9.49864	9.21983	10.1203	9.44083	9.25274	9.59911	14.4633	14.3376	14.5725	14.2864	14.6073	14.5685	9.52191	14.4726	-4.9507	0.0323362
AAEL006517-RA	1.2e-07	9.96235	10.0775	10.2339	10.1764	10.1262	10.2553	8.34721	8.49113	8.45645	8.48923	8.43731	8.45985	10.1386	8.44686	1.69174	3.23047
AAEL007127-RA	1.21e-07	12.4032	12.3259	12.4311	12.2988	12.462	12.3713	11.0574	11.0303	10.9281	11.1275	10.9366	11.005	12.3821	11.0141	1.36792	2.58098
AAEL001836-RA	1.23e-07	8.11851	8.4056	7.60659	8.00086	8.39042	8.08078	12.2442	12.4348	12.3831	12.3002	12.2697	12.3923	8.10046	12.3374	-4.23691	0.053035
AAEL012103-RA	1.27e-07	11.6635	11.7769	11.7286	11.57	11.6904	11.6111	10.1962	10.2923	10.2065	10.274	10.0856	10.2132	11.6734	10.2113	1.46211	2.75511
AAEL002211-RA	1.38e-07	9.76216	9.34957	9.53675	9.50681	9.38337	9.60897	12.4067	12.5453	12.6845	12.5039	12.4244	12.82	9.52461	12.5641	-3.03953	0.121622
AAEL014067-RA	1.39e-07	10.6189	10.7869	10.7153	10.6422	10.852	10.6257	8.54397	8.76567	8.66292	8.72938	8.56295	8.82054	10.7068	8.6809	2.02593	4.07253
AAEL002767-RA	1.4e-07	9.60342	9.67205	9.8026	9.95091	9.73961	9.94092	12.1161	12.0686	12.2126	12.1718	12.0204	12.2847	9.78492	12.1457	-2.36076	0.194688
AAEL010867-RA	1.41e-07	9.70183	9.19234	9.66792	9.39586	9.14523	9.43355	12.7385	12.7656	12.9156	12.8802	12.8394	12.9795	9.42279	12.8531	-3.43035	0.0927602
AAEL008745-RB	1.46e-07	11.5872	11.5269	11.7625	11.5845	11.5006	11.649	9.37047	9.17658	9.33043	9.56887	9.35752	9.46345	11.6018	9.37789	2.2239	4.67153
AAEL003194-RA	1.58e-07	13.1056	13.1846	13.0001	13.0257	13.0943	13.0149	11.1405	11.3145	11.1145	11.4053	11.1612	11.1559	13.0709	11.2153	1.85556	3.61892
AAEL011139-RA	1.59e-07	7.89437	8.24108	8.58632	7.94776	8.01611	7.89802	12.6892	12.8108	12.3694	12.6449	12.4235	12.3985	8.09728	12.556	-4.45875	0.0454759
AAEL007969-RB	1.59e-07	11.1462	11.2776	11.5136	11.317	11.3004	11.2973	13.2635	13.3076	13.5419	13.4007	13.3687	13.3617	11.3087	13.374	-2.06532	0.238933
AAEL001888-RB	1.59e-07	9.54403	9.53269	9.63638	9.45181	9.62194	9.44737	11.2435	11.3153	11.2208	11.0633	11.3216	11.2852	9.53904	11.2416	-1.70258	0.307237
AAEL013146-RA	1.68e-07	9.49693	9.31416	9.38716	9.13994	9.38996	9.19043	11.3917	11.3827	11.5941	11.4417	11.4233	11.5314	9.31976	11.4608	-2.14105	0.226715
AAEL012575-RA	1.77e-07	12.9764	13.0001	12.298	12.9388	12.9985	12.9174	8.3393	8.41629	8.69299	8.69412	8.34352	8.61114	12.8549	8.51623	4.33864	20.233
AAEL015040-RA	1.79e-07	11.0828	10.8817	10.8711	10.9106	10.7475	10.7018	13.2928	13.1126	13.2787	13.0573	13.0673	13.1165	10.8659	13.1542	-2.28827	0.204721
AAEL012947-RA	1.82e-07	10.3129	10.448	10.5484	10.3562	10.4511	10.3476	8.74364	8.8196	8.97185	8.8329	8.86083	8.88866	10.4107	8.85291	1.55778	2.944
AAEL004506-RA	1.84e-07	8.64457	8.6158	9.10072	8.93709	8.56717	8.97645	12.2154	12.2579	12.1102	12.384	12.4265	12.1511	8.80697	12.2575	-3.45053	0.0914716
AAEL004540-RA	1.92e-07	11.3478	11.3843	11.5058	11.4625	11.3613	11.4123	13.009	13.0526	13.2473	13.0478	12.9268	13.1107	11.4124	13.0657	-1.65335	0.317901
AAEL009481-RA	1.94e-07	10.696	10.7572	10.6098	10.6658	10.8297	10.5814	8.82174	8.92695	8.93974	9.09944	8.86857	8.91953	10.69	8.92933	1.76066	3.38853
AAEL004050-RA	2.16e-07	12.0569	12.1438	12.164	12.1221	12.1007	12.1856	12.8682	12.9174	12.9088	12.8989	12.8325	12.8563	12.1288	12.8803	-0.751501	0.593985
AAEL011371-RA	2.19e-07	11.7918	11.8333	11.62	11.7192	11.7639	11.8421	13.6479	13.843	13.5359	13.6133	13.6978	13.5312	11.7617	13.6449	-1.88315	0.271091
AAEL001683-RA	2.5e-07	11.822	11.8077	11.5374	11.3892	11.8203	11.4553	14.8158	14.6073	14.9532	14.7024	14.7687	14.9532	11.6386	14.8001	-3.16145	0.111765
AAEL013245-RA	2.52e-07	9.52494	9.30886	9.76635	9.6895	9.33043	9.80785	12.771	12.8078	12.9968	12.8833	12.8579	13.1403	9.57132	12.9095	-3.33821	0.0988775
AAEL004054-RA	2.56e-07	14.6073	14.5963	14.5375	14.6489	14.7347	14.6073	13.0807	13.1807	12.9547	13.1138	13.0749	12.9088	14.622	13.0522	1.56973	2.9685
AAEL014428-RA	2.6e-07	13.2626	13.3013	12.8859	13.2205	13.3568	13.2975	9.32356	9.56127	9.50617	9.97516	9.40478	9.48252	13.2208	9.54224	3.67855	12.8042
AAEL012780-RA	2.78e-07	9.81576	9.88484	9.63409	10.0608	9.88166	9.91386	12.6607	12.5159	12.9429	12.8678	12.6133	12.8989	9.86517	12.7499	-2.88475	0.135396
AAEL003721-RA	2.86e-07	10.5105	9.87601	10.0003	9.65213	9.89484	9.69575	14.0805	14.0246	14.2864	14.1168	14.1214	14.3008	9.93826	14.1551	-4.21683	0.0537785
AAEL008682-RA	2.87e-07	12.456	12.6139	12.5182	12.5139	12.576	12.5651	11.7501	11.7203	11.7867	11.7494	11.7743	11.7256	12.5405	11.7511	0.789435	1.7284
AAEL002294-RA	2.88e-07	9.76364	10.0941	10.0545	10.0023	10.0457	9.9582	11.7691	11.9879	11.8575	11.8069	11.7636	11.8547	9.98641	11.8399	-1.85354	0.276713
AAEL010994-RA	2.91e-07	13.7994	13.9082	14.0025	13.9609	13.966	13.8896	15.222	15.222	15.222	15.222	15.0547	15.222	13.9211	15.1941	-1.27299	0.413801
AAEL009195-RA	3.09e-07	10.0593	10.3868	10.441	10.3446	10.3788	10.4346	12.5558	12.4426	12.6324	12.462	12.4902	12.6883	10.3408	12.5452	-2.20437	0.216979
TF000318_Ty3_gypsy_Ele55_ORF3	3.09e-07	11.3352	11.3595	11.5142	11.2522	11.42	11.404	9.30615	9.52494	9.17218	9.49637	9.32585	9.30553	11.3808	9.35517	2.02568	4.07183
AAEL010631-RA	3.16e-07	10.1461	9.77738	9.7922	10.2628	9.7982	10.1769	13.2828	13.277	13.5732	13.381	13.2183	13.5106	9.99227	13.3738	-3.38154	0.0959524
AAEL004518-RA	3.16e-07	10.3441	10.57	10.2308	10.6909	10.5713	10.6849	13.1232	13.0827	13.1572	12.9538	13.1789	13.1158	10.5153	13.1019	-2.5866	0.166478
AAEL008765-RA	3.25e-07	14.409	14.3492	14.2369	14.3188	14.3597	14.2794	12.9412	12.8255	12.9869	12.744	12.8617	12.9764	14.3255	12.8893	1.4362	2.70608
AAEL002425-RA	3.54e-07	10.7006	10.9222	10.678	10.5753	10.9362	10.5533	8.36692	8.40683	8.53659	8.31298	8.44707	8.46493	10.7276	8.42255	2.30504	4.94183
AAEL007969-RA	3.57e-07	10.2587	10.4258	10.6935	10.4315	10.4545	10.4186	12.4542	12.5928	12.6729	12.591	12.5817	12.7559	10.4471	12.6081	-2.16095	0.223609
AAEL008110-RA	3.62e-07	12.7934	12.8015	12.8837	12.9273	12.8699	12.7905	11.9061	11.987	12.0106	11.9464	11.9407	12.0011	12.8444	11.9653	0.879091	1.83922
AAEL012573-RA	3.65e-07	12.8449	12.8488	12.1295	12.7794	12.843	12.7876	8.45325	8.32437	8.66355	8.64988	8.23965	8.62322	12.7055	8.49232	4.21322	18.5483
AAEL007628-RA	3.69e-07	10.1024	9.93767	9.86286	9.94422	9.97127	9.99654	12.108	12.1464	12.4211	12.1615	12.0867	12.4506	9.96917	12.2291	-2.25991	0.208785
AAEL014640-RA	3.71e-07	12.8889	12.9323	12.8028	13.0093	12.8906	12.9517	11.91	11.9039	11.9688	11.9832	11.9281	11.8969	12.9126	11.9318	0.980749	1.97349
AAEL012902-RA	3.81e-07	10.4308	9.84218	9.86587	9.55138	9.82927	9.47672	14.1112	14.0683	14.2593	14.1764	14.0991	14.2907	9.8327	14.1675	-4.33479	0.0495561
AAEL006434-RA	3.98e-07	8.16679	8.25762	8.20322	8.25637	8.27126	8.27432	10.3295	10.181	10.6184	10.6002	10.3373	10.4605	8.23826	10.4212	-2.18289	0.220235
AAEL014765-RA	3.99e-07	7.73415	8.21267	8.86083	7.99775	8.28113	8.0209	13.154	13.2361	13.0065	13.0027	13.1807	13.0093	8.18457	13.0982	-4.91365	0.0331776
AAEL014298-RA	4.21e-07	10.9246	10.6716	11.1237	10.9075	10.6571	10.7953	13.4641	13.4633	13.3085	13.3715	13.412	13.1951	10.8466	13.3691	-2.52244	0.174048
AAEL012096-RA	4.35e-07	11.5799	11.5155	11.6772	11.4553	11.5741	11.5884	9.97674	9.80541	9.71608	9.8019	10.0123	9.77837	11.5651	9.84847	1.7166	3.2866
AAEL014841-RA	4.42e-07	9.41857	9.13022	9.03868	9.6046	9.17078	9.64348	12.73	12.7674	13.0149	12.9924	12.8237	13.0248	9.33439	12.8922	-3.5578	0.0849174
AAEL004700-RA	4.74e-07	11.4855	11.4727	11.5524	11.4581	11.4796	11.4894	10.6662	10.7092	10.6175	10.604	10.537	10.6788	11.4896	10.6355	0.85418	1.80773
AAEL015551-RA	4.82e-07	12.8287	12.758	12.3332	12.6985	12.7693	12.782	8.58923	8.67704	8.37347	9.17313	8.57442	8.47906	12.695	8.64439	4.05056	16.5707
AAEL003067-RB	4.91e-07	8.93872	9.17803	8.95286	9.13652	9.09944	9.18186	11.9566	12.066	12.2678	11.9412	11.9529	12.4962	9.08124	12.1134	-3.03221	0.12224
AAEL001677-RA	4.96e-07	12.5706	12.5196	12.5072	12.2145	12.4819	12.2089	14.8654	14.8053	15.0547	14.7841	14.8158	15.0547	12.4171	14.8967	-2.47953	0.179303
AAEL007626-RA	4.97e-07	11.9532	11.7438	11.7011	11.8447	11.8271	11.8353	13.5616	13.5368	13.7667	13.5312	13.563	13.7929	11.8175	13.6254	-1.80783	0.28562
AAEL012245-RA	5.57e-07	14.1916	14.2548	14.247	14.251	14.1937	14.1406	13.404	13.3441	13.3174	13.4413	13.3969	13.3063	14.2131	13.3683	0.844786	1.796
AAEL000723-RA	5.81e-07	13.3324	13.3804	13.264	13.3866	13.3557	13.3433	12.2473	12.2652	12.2503	12.0592	12.2835	12.2468	13.3437	12.2254	1.11835	2.17099
AAEL004595-RA	5.9e-07	9.07135	9.33134	9.13652	9.54403	9.41887	9.47864	11.7088	11.7687	11.6914	11.6331	11.6149	11.6921	9.33012	11.6848	-2.35471	0.195507
AAEL000672-RA	5.99e-07	11.5718	11.5453	11.5047	11.4847	11.444	11.5916	12.4781	12.5017	12.4953	12.3908	12.5396	12.5622	11.5237	12.4946	-0.970944	0.510172
AAEL014344-RA	6.57e-07	10.986	11.0603	11.2554	11.3856	11.0108	11.3439	13.4709	13.7119	13.6827	13.4775	13.5298	13.5919	11.1737	13.5775	-2.4038	0.188966
AAEL009268-RA	6.76e-07	11.8813	11.9718	11.8466	11.9908	11.9638	11.9785	10.3984	10.4556	10.3832	10.6618	10.464	10.3495	11.9388	10.4521	1.48673	2.80253
AAEL006006-RA	6.82e-07	13.3032	13.1834	13.0042	13.2589	13.2376	13.2535	11.9174	11.9469	11.914	11.9418	11.9548	11.9548	13.2068	11.9383	1.26852	2.40914
AAEL011679-RA	6.88e-07	10.1127	10.0383	9.98965	10.069	10.0711	10.0849	8.49048	8.79332	8.631	8.66556	8.49246	8.65311	10.0609	8.62099	1.43995	2.71311
AAEL005329-RA	7.01e-07	12.3763	12.1695	12.1561	12.1902	12.188	12.1702	10.3176	10.2059	10.0256	10.1271	10.3642	9.9875	12.2084	10.1713	2.03704	4.10402
AAEL012960-RA	7.04e-07	8.4586	8.65972	8.83904	8.94712	8.5459	8.95728	11.4519	11.3549	11.4457	11.241	11.4543	11.425	8.73461	11.3955	-2.66086	0.158125
AAEL003002-RA	7.04e-07	11.2057	11.2714	11.2966	11.28	11.2832	11.2732	9.63761	9.88752	9.79067	9.91908	9.62411	9.8039	11.2683	9.77715	1.4912	2.81123
AAEL005869-RA	7.18e-07	8.77019	9.07064	9.08743	9.16227	9.03409	9.08855	10.8249	10.7858	10.9435	10.9866	10.8991	10.8207	9.03553	10.8768	-1.84125	0.27908
AAEL012183-RA	7.59e-07	8.97534	8.85443	8.82721	8.61114	8.8615	8.70468	10.9804	10.8566	11.1437	11.0687	11.0443	11.2864	8.80572	11.0633	-2.25763	0.209115
AAEL003128-RA	7.61e-07	9.71673	9.44018	9.53036	9.5106	9.31932	9.52771	11.2707	11.1947	11.0792	11.2159	11.1828	11.1697	9.50748	11.1855	-1.67801	0.312513
AAEL011973-RA	7.73e-07	9.72764	10.1114	10.0495	9.93104	10.1918	9.98532	12.303	12.2678	12.1243	12.0573	12.2971	12.1906	9.99944	12.2067	-2.20725	0.216547
AAEL003686-RA	7.94e-07	11.685	11.6544	11.6803	11.6204	11.62	11.6538	12.8219	12.8205	13.074	13.0305	12.8967	12.9811	11.6523	12.9374	-1.28513	0.410333
AAEL000064-RA	8.33e-07	11.5047	11.0428	11.6331	11.2938	11.0612	11.2303	14.0554	14.1084	14.2369	14.0833	14.0963	14.1669	11.2943	14.1245	-2.83023	0.14061
AAEL007260-RA	8.45e-07	11.0491	11.1094	10.9951	10.9963	11.1642	11.005	10.0299	9.83204	9.92774	9.97221	9.96529	9.96632	11.0532	9.94892	1.10426	2.14989
AAEL009483-RA	8.45e-07	12.9718	13.0606	12.9781	12.9997	13.0627	13.0013	12.3765	12.3954	12.3861	12.4199	12.4568	12.4487	13.0124	12.4139	0.598458	1.5141
AAEL011345-RA	8.66e-07	11.24	11.2373	11.5427	11.4753	11.1852	11.4625	13.2252	13.1306	13.2376	13.2408	13.2079	13.1424	11.3572	13.1974	-1.84024	0.279275
AAEL006152-RA	8.71e-07	11.8805	11.8073	11.8627	11.888	11.8534	11.8805	12.5651	12.6805	12.6607	12.5668	12.5373	12.6182	11.8621	12.6048	-0.742724	0.59761
AAEL010044-RA	8.89e-07	9.78598	9.68721	9.89391	9.74473	9.67465	9.7928	8.00277	7.74278	7.95215	7.76052	7.97733	8.09176	9.76321	7.92122	1.842	3.58506
AAEL001851-RA	9.82e-07	12.556	12.6901	12.7281	12.7007	12.7475	12.666	13.5822	13.5653	13.6371	13.5455	13.6641	13.6043	12.6814	13.5998	-0.918383	0.529102
AAEL000338-RA	9.94e-07	14.0503	14.041	13.5933	14.067	13.9714	14.0482	10.571	10.5037	10.3058	10.9331	10.4151	10.2458	13.9619	10.4958	3.46612	11.0511
AAEL000321-RA	9.95e-07	13.2136	13.1637	13.1418	13.1756	13.2083	13.2369	12.2681	12.3109	12.1726	12.3511	12.2625	12.1622	13.19	12.2546	0.935399	1.91242
AAEL011966-RA	1.02e-06	7.18977	7.75388	8.26355	7.84254	7.68491	7.77201	12.3704	12.1987	12.7098	12.1702	12.3314	12.6601	7.75111	12.4068	-4.65567	0.0396738
AAEL001888-RC	1.03e-06	9.95091	9.82484	9.94311	9.94704	9.83662	9.83204	11.5603	11.5478	11.661	11.2747	11.5635	11.5622	9.88909	11.5282	-1.63915	0.321045
AAEL004015-RA	1.04e-06	9.1739	8.84145	9.47254	9.46035	8.8562	9.37661	12.6274	12.5229	12.7631	12.6467	12.596	12.796	9.19684	12.6587	-3.46185	0.0907567
AAEL001548-RA	1.05e-06	10.8091	10.801	10.8869	10.7904	10.8558	10.8337	11.5158	11.4247	11.555	11.4913	11.5406	11.5427	10.8295	11.5117	-0.682211	0.62321
AAEL013390-RA	1.06e-06	10.7931	10.9474	10.9106	10.9849	10.973	10.9262	11.9433	11.8258	11.9835	11.8957	11.9609	11.9311	10.9225	11.9234	-1.00084	0.499708
AAEL004009-RA	1.08e-06	10.3791	10.8031	10.6819	10.7177	10.8465	10.819	13.0484	13.1961	13.3279	13.3887	13.0668	13.316	10.7079	13.224	-2.51608	0.174817
AAEL003622-RA	1.09e-06	13.6903	13.9769	13.381	13.7384	13.8072	13.7308	10.7872	11.0641	10.632	11.0385	10.8769	10.794	13.7208	10.8655	2.85532	7.23665
AAEL012394-RA	1.13e-06	12.5546	12.4939	12.5232	12.5684	12.5229	12.522	13.0036	13.053	13.1006	13.0013	13.0384	13.0275	12.5308	13.0374	-0.50657	0.703894
AAEL007218-RA	1.14e-06	12.3578	12.255	12.3054	12.4311	12.2307	12.3801	11.1773	11.0664	10.9202	11.0413	10.9875	10.9989	12.3267	11.0319	1.29476	2.45336
AAEL006319-RA	1.17e-06	12.6292	12.6244	12.8786	12.7802	12.6102	12.6822	14.1867	14.229	14.0891	14.1525	14.151	14.0246	12.7008	14.1388	-1.43801	0.369075
AAEL001722-RA	1.18e-06	12.087	11.8693	12.1822	11.9744	11.8515	11.9318	13.7361	13.9355	13.8756	13.6819	13.7189	13.8391	11.9827	13.7979	-1.81518	0.284169
AAEL006008-RA	1.22e-06	12.2826	12.3456	12.286	12.2684	12.3242	12.2503	11.5566	11.5935	11.492	11.475	11.6004	11.4738	12.2929	11.5319	0.760966	1.69462
AAEL012785-RA	1.23e-06	10.8775	10.9807	10.6457	10.9446	10.9435	10.858	12.8449	12.7684	13.105	12.956	12.7644	13.0085	10.875	12.9079	-2.03286	0.244371
AAEL006128-RA	1.27e-06	11.0795	11.2942	11.2821	11.2942	11.3553	11.2955	9.56416	9.59514	9.77154	9.84382	9.70668	9.71741	11.2668	9.69979	1.56701	2.96291
AAEL015307-RA	1.29e-06	11.6306	11.7861	11.6173	11.598	11.7017	11.6468	10.6383	10.5564	10.6106	10.7446	10.609	10.6052	11.6634	10.6273	1.03608	2.05066
AAEL014141-RA	1.3e-06	8.67234	8.7538	8.92006	9.03336	8.83981	9.16435	11.2821	11.3343	11.3796	11.3334	11.1734	11.5644	8.89729	11.3445	-2.44724	0.183361
AAEL001825-RA	1.3e-06	10.7632	10.6443	10.6676	10.6529	10.7118	10.6243	11.4155	11.3667	11.3405	11.3256	11.4131	11.3667	10.6773	11.3714	-0.694008	0.618134
AAEL002555-RA	1.31e-06	8.9969	9.12358	9.22732	9.0866	9.04675	9.14373	11.0019	10.8888	11.0508	10.6996	10.9153	11.1169	9.10415	10.9455	-1.8414	0.279051
AAEL007198-RA	1.37e-06	10.1699	10.2195	10.8891	10.5244	10.2927	10.5363	13.5132	13.51	13.3836	13.5298	13.3843	13.4742	10.4387	13.4659	-3.02721	0.122665
AAEL003518-RA	1.43e-06	11.5963	11.4731	11.4891	11.4646	11.5162	11.3465	12.4416	12.5373	12.46	12.4858	12.4695	12.4205	11.481	12.4691	-0.988154	0.504122
AAEL001708-RA	1.44e-06	14.2223	14.3202	14.1189	14.2574	14.3477	14.3083	12.7141	12.652	12.6495	12.9323	12.7835	12.6415	14.2625	12.7288	1.53365	2.89516
AAEL003278-RA	1.53e-06	10.7003	10.6764	10.7055	10.9357	10.6885	11.0374	8.33232	8.50292	8.18859	8.64785	8.40404	8.37115	10.7906	8.40781	2.38282	5.21556
AAEL001643-RA	1.65e-06	13.5577	13.5862	13.4389	13.4666	13.4888	13.4563	11.3305	11.5255	11.153	11.64	11.2362	11.2253	13.4991	11.3518	2.14734	4.4301
AAEL006773-RA	1.66e-06	12.9604	13.1392	12.5393	13.0342	13.1637	13.0158	8.584	8.91557	8.30067	9.11252	8.65204	8.26355	12.9754	8.63806	4.33737	20.2152
AAEL005464-RA	1.67e-06	12.4352	12.1563	12.0981	12.3694	12.1297	12.287	10.4956	10.4485	10.6002	10.3651	10.4709	10.5779	12.2459	10.493	1.75291	3.37038
AAEL002792-RA	1.7e-06	10.4699	10.604	10.6131	10.4472	10.6404	10.6154	8.5653	8.68848	8.84526	8.91424	8.70938	8.93227	10.565	8.77582	1.7892	3.45622
AAEL002549-RA	1.72e-06	12.5125	12.3946	12.422	12.4939	12.3297	12.4697	11.3109	11.2312	11.4237	11.3983	11.2732	11.3837	12.4371	11.3368	1.10027	2.14395
AAEL006521-RA	1.78e-06	11.0508	11.1	10.9675	11.0824	11.0805	11.0566	10.3799	10.384	10.3325	10.4271	10.3094	10.3206	11.0563	10.3589	0.697375	1.62155
AAEL004689-RB	1.81e-06	10.3015	10.3912	10.4605	10.4447	10.2776	10.3868	11.3538	11.3321	11.3412	11.3667	11.2286	11.3195	10.377	11.3236	-0.946585	0.518859
AAEL007511-RA	1.91e-06	10.9353	11.0395	11.7332	11.1995	11.0178	11.2312	14.2273	14.2723	14.3628	14.2369	14.3309	14.2864	11.1927	14.2861	-3.09335	0.117168
AAEL000219-RA	1.98e-06	11.7017	11.8006	11.829	11.7798	11.7553	11.806	12.5936	12.6274	12.5159	12.6832	12.6607	12.5524	11.7787	12.6055	-0.826796	0.56378
AAEL013526-RA	2.03e-06	13.6495	13.7224	13.5329	13.7323	13.7244	13.6556	12.6512	12.771	12.7617	12.6795	12.6597	12.6927	13.6695	12.7026	0.966883	1.95461
AAEL012713-RA	2.04e-06	10.6418	10.8866	10.9238	10.8417	10.9032	10.807	12.3259	12.3871	12.522	12.3297	12.2116	12.3979	10.834	12.3624	-1.52837	0.346669
AAEL010932-RA	2.05e-06	12.9247	12.9268	12.9296	12.9469	12.9804	12.9268	11.8827	12.0682	12.035	12.1349	12.0259	12.0561	12.9392	12.0338	0.905375	1.87303
AAEL000307-RA	2.06e-06	13.2059	13.0545	13.2997	13.127	13.1044	13.0437	12.0215	12.0561	12.0388	12.0253	12.1099	12.0082	13.1392	12.0433	1.09592	2.13749
AAEL008753-RA	2.07e-06	10.4496	10.4923	10.5504	10.7281	10.6217	10.7049	8.687	8.84659	8.89002	9.05548	8.81173	8.87833	10.5912	8.86152	1.72965	3.31647
AAEL013971-RA	2.08e-06	11.1527	10.8772	10.8031	11.2132	10.8615	11.2066	8.78407	8.83474	8.6609	8.802	8.85982	8.61006	11.019	8.7586	2.26044	4.79138
AAEL013621-RA	2.15e-06	10.1035	10.492	10.3784	10.2899	10.4441	10.159	8.44452	8.39594	8.43181	8.55644	8.37802	8.5767	10.3111	8.46391	1.84724	3.59811
AAEL012383-RA	2.17e-06	14.0991	14.1144	13.9268	14.0878	14.1236	14.1236	11.7913	12.1251	11.9454	12.2813	11.8275	11.9852	14.0792	11.9926	2.08657	4.24738
AAEL006232-RA	2.19e-06	12.3149	12.251	12.2345	12.2483	12.3127	12.2675	11.7279	11.6966	11.593	11.6758	11.6389	11.6626	12.2715	11.6658	0.605709	1.52173
AAEL004979-RA	2.2e-06	12.2238	12.3165	12.1204	12.2635	12.2497	12.2716	13.2144	13.3604	13.3729	13.2589	13.1984	13.3299	12.2409	13.2891	-1.04821	0.483569
AAEL010866-RA	2.27e-06	9.58334	9.97887	9.85734	10.009	10.037	10.0066	11.8903	11.8167	11.995	11.9705	11.8002	11.9613	9.91202	11.9057	-1.99365	0.251103
AAEL003161-RA	2.3e-06	12.8796	12.7235	12.7503	12.8941	12.7522	12.8556	11.7709	11.6511	11.6544	11.8247	11.6511	11.6674	12.8092	11.7033	1.10596	2.15242
AAEL008508-RA	2.3e-06	11.6614	11.6726	11.7189	11.6504	11.6692	11.6618	12.0682	12.086	12.0451	12.1319	12.0781	12.1175	11.6724	12.0878	-0.415413	0.749805
AAEL009968-RA	2.31e-06	9.70276	9.68237	9.85619	9.5947	9.70768	9.68721	10.8273	10.9096	10.9654	10.9983	10.8607	11.0428	9.70515	10.934	-1.22886	0.426654
AAEL008607-RA	2.35e-06	11.4443	11.1005	11.0518	11.028	11.0996	10.9742	12.9296	13.0236	13.1553	13.0917	12.9979	13.1094	11.1164	13.0512	-1.93484	0.26155
AAEL002688-RA	2.37e-06	13.7401	13.7804	13.444	13.7857	13.7867	13.7384	11.4313	11.7215	11.4661	11.7479	11.42	11.375	13.7125	11.527	2.18557	4.54906
AAEL002191-RA	2.39e-06	10.0286	9.75859	9.9799	9.6528	9.71608	9.82006	12.2806	12.2218	12.5587	12.3079	12.2555	12.7101	9.826	12.3891	-2.5631	0.169211
AAEL007989-RA	2.4e-06	12.1806	12.0321	11.6134	12.01	11.9904	12.0525	8.7613	8.77708	8.10081	8.50852	8.49956	8.19777	11.9798	8.47417	3.50565	11.3581
AAEL001626-RA	2.41e-06	10.9661	11.3272	11.2345	11.1794	11.3034	11.2325	12.68	12.6155	12.7181	12.6722	12.8028	12.7503	11.2072	12.7065	-1.4993	0.353726
AAEL007671-RA	2.43e-06	12.3229	12.2799	12.3146	12.3493	12.3025	12.3763	11.5062	11.4139	11.4218	11.4443	11.607	11.4229	12.3242	11.4694	0.854896	1.80863
AAEL011766-RA	2.46e-06	9.84676	10.0199	10.2635	10.2531	9.96978	10.2992	12.3674	12.1526	12.3908	12.361	12.344	12.4858	10.1087	12.3503	-2.24157	0.211457
AAEL014378-RA	2.5e-06	12.3076	12.2464	12.3174	12.3456	12.2819	12.2803	13.1207	13.071	13.0676	12.9604	13.1211	13.153	12.2965	13.0823	-0.785759	0.580047
AAEL000593-RA	2.5e-06	11.6436	11.7857	11.6382	11.7876	11.8318	11.7776	10.5569	10.5734	10.4549	10.6868	10.5109	10.4824	11.7441	10.5442	1.19989	2.29723
AAEL001261-RA	2.5e-06	13.3058	13.3354	13.3142	13.3497	13.4012	13.3252	11.4723	11.4336	11.2821	11.7793	11.5502	11.3301	13.3386	11.4746	1.86398	3.64009
AAEL009861-RC	2.51e-06	12.1669	12.1204	12.3962	12.2357	12.0809	12.2479	10.159	10.2454	10.3571	10.5603	10.2433	10.4066	12.208	10.3286	1.87937	3.67914
AAEL010652-RA	2.56e-06	12.8165	12.6779	12.8318	12.8368	12.6572	12.743	13.768	13.9299	13.8655	13.8356	13.754	13.8852	12.7605	13.8397	-1.07916	0.473305
AAEL011168-RA	2.6e-06	11.8615	11.8872	11.8799	11.8646	11.9003	11.948	12.4367	12.4036	12.3377	12.4265	12.4434	12.4376	11.8902	12.4142	-0.523973	0.695454
AAEL000809-RA	2.66e-06	9.64118	9.77316	9.82006	9.70276	9.7922	9.77085	8.85331	8.89626	8.78734	8.84208	8.89054	8.94946	9.75004	8.86983	0.880207	1.84064
AAEL010346-RA	2.73e-06	11.8714	12.0788	11.9556	12.0215	12.0984	11.8969	10.6154	10.7894	10.7838	10.7588	10.6217	10.7592	11.9871	10.7214	1.26573	2.40448
AAEL010111-RA	2.73e-06	11.7135	11.8222	11.5306	11.6733	11.7032	11.6273	10.3313	10.317	10.279	10.4856	10.2816	10.2138	11.6784	10.3181	1.36029	2.56737
AAEL006910-RA	2.74e-06	12.2116	12.2062	12.1794	12.1343	12.1745	12.0874	12.7034	12.7316	12.6668	12.6814	12.7003	12.7106	12.1656	12.699	-0.533449	0.690901
AAEL002919-RA	2.74e-06	10.8601	10.8134	10.8747	10.7828	10.8141	10.7492	9.27222	9.30475	9.07797	9.28515	9.28515	8.93475	10.8157	9.19333	1.62239	3.07884
AAEL004586-RA	2.74e-06	11.8435	11.8541	11.8821	11.899	11.8522	11.9594	12.6786	12.6002	12.6195	12.5072	12.6263	12.629	11.8817	12.6101	-0.728439	0.603557
AAEL003978-RA	2.77e-06	8.93279	9.19944	9.73087	9.31932	9.23348	9.31651	12.0082	12.0721	12.0914	11.9129	12.143	12.0438	9.28874	12.0452	-2.75651	0.147981
AAEL006279-RA	2.79e-06	10.3098	10.3252	10.297	10.5564	10.3377	10.5922	11.9402	12.0637	12.2037	12.1083	12.0694	12.2025	10.4031	12.098	-1.6949	0.308875
AAEL014519-RA	2.79e-06	9.70491	9.34889	9.58833	9.37337	9.36995	9.40088	11.0518	11.0415	11.0988	10.9592	11.0877	11.1031	9.46439	11.057	-1.59261	0.331572
AAEL009295-RA	2.82e-06	13.7183	13.7196	13.7748	13.7459	13.7268	13.7822	14.1004	14.1552	14.1764	14.1741	14.1764	14.1583	13.7446	14.1568	-0.412203	0.751475
AAEL006832-RA	2.83e-06	10.8537	10.9438	11.1289	10.8734	10.9925	10.955	12.5524	12.6702	12.77	12.4667	12.691	12.8341	10.9579	12.6641	-1.70616	0.306475
AAEL003898-RA	2.86e-06	13.6181	13.631	13.6923	13.602	13.6254	13.6192	12.4877	12.6763	12.4265	12.6665	12.5663	12.4992	13.6313	12.5538	1.07757	2.11047
AAEL012395-RA	2.89e-06	11.3094	11.4595	11.4421	11.6046	11.4746	11.5732	12.8553	12.9316	13.0097	12.9101	12.8278	13.0917	11.4772	12.9377	-1.46049	0.363371
AAEL011946-RA	3.07e-06	12.7181	12.7545	12.591	12.6296	12.7362	12.7185	9.12465	8.82721	8.5767	9.47713	9.18058	8.56406	12.6913	8.95839	3.73291	13.2959
AAEL007602-RA	3.11e-06	11.5094	11.606	11.565	11.6444	11.3293	11.5004	13.3709	13.515	13.3382	13.4539	13.2967	13.1037	11.5258	13.3464	-1.82063	0.283097
AAEL003622-RB	3.11e-06	13.0196	13.3037	12.743	13.047	13.3529	12.9069	10.2352	10.3617	10.101	10.3843	10.0711	9.97674	13.0622	10.1883	2.87385	7.3302
AAEL003704-RA	3.13e-06	12.0837	12.1543	12.0385	12.1354	12.0878	12.1137	11.5902	11.4868	11.568	11.5596	11.5611	11.5659	12.1022	11.5553	0.546975	1.46102
AAEL014980-RA	3.25e-06	12.4568	12.3536	12.5654	12.4388	12.4613	12.5192	13.4807	13.4576	13.5768	13.6681	13.6213	13.6083	12.4658	13.5688	-1.10295	0.465562
AAEL010369-RA	3.27e-06	7.39739	7.6602	8.28545	8.23105	7.71146	8.23965	11.7232	11.8318	11.7935	11.6702	11.7878	11.736	7.92087	11.7571	-3.83622	0.0700138
AAEL001888-RD	3.29e-06	11.2802	11.1272	11.1932	11.1151	11.275	11.1462	12.422	12.5674	12.4447	12.2574	12.453	12.4171	11.1895	12.4269	-1.23745	0.424123
AAEL005944-RA	3.29e-06	10.618	10.6983	10.6432	10.5863	10.6864	10.675	9.98854	9.9535	10.069	10.0292	10.0032	10.069	10.6512	10.0188	0.632432	1.55018
AAEL000609-RA	3.4e-06	12.9433	12.9055	12.5489	12.9088	12.7159	12.9124	10.1347	9.94661	9.63538	10.1676	9.9535	9.57846	12.8225	9.90271	2.91976	7.5672
AAEL011623-RA	3.46e-06	14.1718	14.1954	13.9082	14.1937	14.1805	14.1121	11.7332	11.7454	11.2554	11.6918	11.6669	11.2699	14.1269	11.5604	2.56652	5.92378
AAEL013648-RA	3.5e-06	14.1189	14.1475	13.9641	14.1669	14.0683	14.1189	12.0812	12.3692	11.9572	12.3019	12.0409	11.9104	14.0974	12.1101	1.98731	3.96496
AAEL010521-RA	3.71e-06	13.0753	13.1546	13.1411	13.097	13.0875	13.1	13.4815	13.4842	13.4933	13.4498	13.4478	13.47	13.1093	13.4711	-0.361857	0.778162
AAEL004522-RA	3.77e-06	8.57902	8.52652	8.28288	8.64785	8.61384	8.79244	12.6408	12.0634	12.9647	12.352	12.8084	13.0397	8.57376	12.6448	-4.07108	0.0594954
AAEL008472-RA	3.8e-06	12.8209	12.6182	12.7052	12.7479	12.5544	12.7469	10.6309	10.7665	10.4911	10.9165	10.6151	10.4028	12.6989	10.6371	2.0618	4.17506
AAEL000354-RA	3.84e-06	9.79602	10.152	9.78643	10.0613	10.0947	10.0593	12.5338	12.5574	12.9	12.4563	12.5712	12.9917	9.9916	12.6684	-2.6768	0.156388
AAEL011248-RA	3.88e-06	13.246	13.1247	13.0783	13.0636	13.0964	13.1739	14.0991	14.2067	14.1287	14.0346	14.01	14.1144	13.1305	14.0989	-0.968424	0.511064
AAEL000021-RA	3.88e-06	14.1457	14.1339	14.2684	14.1975	14.0614	14.1599	13.2369	13.1583	13.2194	13.3382	13.17	13.1775	14.1611	13.2167	0.944426	1.92442
AAEL009474-RA	3.9e-06	8.99304	9.24527	8.99849	9.39834	9.32401	9.44576	12.0446	12.0725	12.4207	12.047	12.0006	12.5249	9.23415	12.185	-2.95088	0.129329
AAEL006927-RA	4.01e-06	13.0342	12.82	12.8365	12.8614	12.9026	12.9085	11.7374	11.8033	11.7816	11.9648	11.8252	11.7878	12.8938	11.8167	1.07717	2.1099
AAEL013387-RA	4.02e-06	9.49926	9.65348	9.6215	9.69452	9.64486	9.78513	11.4617	11.3513	11.3573	11.1745	11.1511	11.4995	9.64979	11.3326	-1.68277	0.311485
AAEL002194-RA	4.03e-06	9.53087	8.83981	9.18529	9.56275	8.8864	9.54122	12.579	12.8716	12.7929	12.6927	12.7948	12.9268	9.25772	12.7763	-3.51856	0.0872583
AAEL006600-RA	4.09e-06	12.6524	12.5574	12.5835	12.6568	12.671	12.7644	11.2686	11.2817	11.1947	11.5153	11.3758	11.2458	12.6476	11.3136	1.33393	2.52089
AAEL006600-RB	4.12e-06	12.6937	12.5749	12.6353	12.733	12.6559	12.7984	11.2338	11.28	11.1014	11.4663	11.3356	11.2721	12.6819	11.2815	1.40034	2.63964
AAEL009489-RA	4.28e-06	9.99417	10.2484	10.0424	9.91532	10.2028	9.95536	8.5418	8.41031	8.55764	8.35343	8.48827	8.56623	10.0597	8.48628	1.57346	2.97617
AAEL012161-RA	4.28e-06	14.345	14.3309	14.296	14.3376	14.316	14.3681	13.2981	13.3462	13.1247	13.3785	13.2021	13.1368	14.3323	13.2477	1.08455	2.12071
AAEL014025-RA	4.3e-06	8.44031	8.4871	8.76206	8.70655	8.48557	8.73446	10.1382	10.1055	10.0529	10.1529	10.1648	10.0477	8.60268	10.1103	-1.50765	0.351684
AAEL001888-RA	4.33e-06	9.90453	9.90138	9.93005	9.78008	9.98269	9.88038	11.3545	11.5103	11.3495	11.2306	11.1597	11.4603	9.89652	11.3442	-1.44764	0.366622
AAEL005662-RA	4.42e-06	11.2174	11.3048	11.3153	11.2832	11.2953	11.2966	11.9138	11.9379	12.0361	11.9177	11.8795	11.9975	11.2854	11.9471	-0.661671	0.632146
AAEL014623-RA	4.56e-06	12.4854	12.2352	12.1565	12.4816	12.3277	12.4838	9.68025	9.87955	9.61719	10.2132	9.75075	9.66261	12.3617	9.8006	2.5611	5.90159
AAEL003701-RA	4.69e-06	13.4576	13.4943	13.2783	13.4648	13.4428	13.4498	12.4902	12.608	12.4926	12.5715	12.4697	12.5142	13.4313	12.5244	0.906895	1.87501
AAEL013737-RA	4.73e-06	10.9777	11.1828	11.3971	11.1999	11.1514	11.2063	9.06007	9.32529	9.08343	9.4508	9.11645	9.13108	11.1858	9.19452	1.99132	3.97601
AAEL009708-RA	4.77e-06	12.3722	12.4197	12.255	12.4282	12.4149	12.3753	11.5447	11.5952	11.5737	11.6585	11.5288	11.6336	12.3775	11.5891	0.788464	1.72723
AAEL001511-RA	4.78e-06	12.0511	12.2179	11.9211	12.155	12.1665	12.1025	10.9349	11.0483	10.9799	10.9153	10.9406	11.0127	12.1024	10.972	1.1304	2.1892
AAEL005314-RA	4.83e-06	13.0369	12.9968	13.0606	12.9289	13.0465	13.1039	11.2739	11.1204	10.9189	11.3493	11.3856	11.0609	13.0289	11.1848	1.84411	3.59031
AAEL003216-RA	4.87e-06	14.3477	14.3851	14.1916	14.2821	14.3711	14.3246	13.2408	13.3914	13.2068	13.3283	13.177	13.3106	14.317	13.2758	1.04119	2.05793
AAEL007136-RA	5.02e-06	12.8478	12.8585	12.7945	12.7461	12.8826	12.8482	11.565	11.6413	11.3847	11.7196	11.5821	11.449	12.8296	11.5569	1.2727	2.41613
AAEL002750-RA	5.04e-06	11.5729	11.419	11.3901	11.5068	11.3188	11.5094	9.64614	9.74473	9.66356	9.96772	9.48766	9.71105	11.4528	9.70348	1.74935	3.36208
AAEL011717-RA	5.13e-06	10.3774	10.5734	10.6807	10.629	10.5655	10.6844	11.8367	11.9955	12.042	11.8581	11.8969	11.9904	10.5851	11.9366	-1.35152	0.391878
AAEL014823-RA	5.19e-06	12.9414	13.153	12.5089	13.0652	13.2005	13.0408	8.53805	9.12839	8.54673	9.38716	8.58569	8.70167	12.985	8.81462	4.17035	18.0053
AAEL002793-RA	5.24e-06	13.4775	13.2751	13.2582	13.2559	13.2715	13.2056	11.8447	11.8681	11.7349	12.0503	11.9327	11.7647	13.2906	11.8659	1.42473	2.68465
AAEL000879-RA	5.26e-06	13.7224	13.8734	13.6208	13.7968	13.7783	13.7514	12.0878	11.9839	12.1691	12.1014	11.7798	12.2175	13.7572	12.0566	1.70062	3.25041
AAEL013194-RA	5.28e-06	11.0269	11.0514	11.0553	10.9913	11.0415	10.9666	10.0435	10.102	10.1035	9.90548	10.0482	10.1872	11.0222	10.065	0.957182	1.94151
AAEL006480-RA	5.42e-06	13.7514	13.7435	13.6102	13.756	13.7983	13.7334	12.8699	12.9985	12.9997	12.9825	12.9406	12.9804	13.7321	12.9619	0.77018	1.70548
AAEL001588-RA	5.43e-06	12.5587	12.576	12.7719	12.613	12.5755	12.6142	13.5292	13.4641	13.4478	13.4181	13.51	13.4413	12.6182	13.4684	-0.850184	0.554714
AAEL000074-RA	5.64e-06	10.8863	10.6411	11.0968	10.9242	10.6351	10.7969	12.7849	12.6622	12.9612	12.8365	12.7665	12.9414	10.8301	12.8254	-1.99536	0.250805
AAEL004711-RA	5.72e-06	9.83865	10.0186	10.19	10.1228	10.1285	10.1406	8.43731	8.54673	8.65204	8.61006	8.45531	8.65555	10.0732	8.5595	1.51368	2.85537
AAEL003521-RA	5.76e-06	12.0464	12.0885	12.0163	12.0163	12.0934	12.0686	12.8108	12.9607	12.9954	12.906	12.8197	12.9985	12.0549	12.9152	-0.860253	0.550856
TF000318_Ty3_gypsy_Ele55_ORF2	5.85e-06	9.75984	10.0842	10.1975	9.97316	9.99037	10.0088	8.27957	8.3493	8.13951	8.07587	8.29002	8.05026	10.0023	8.19742	1.80488	3.49399
AAEL000456-RA	5.89e-06	10.321	10.4492	10.3491	10.321	10.4634	10.3554	9.45806	9.48831	9.52363	9.63409	9.54174	9.57214	10.3765	9.53633	0.840197	1.79029
AAEL011341-RA	5.9e-06	8.58489	8.89168	8.75674	8.6158	8.90744	8.66924	10.1296	10.2728	10.2655	10.3675	10.1975	10.2923	8.73763	10.2542	-1.51655	0.349522
AAEL009029-RA	5.92e-06	12.3142	12.3418	12.3085	12.3485	12.3584	12.3648	12.7016	12.7841	12.7593	12.7443	12.7206	12.7988	12.3394	12.7515	-0.412057	0.751551
AAEL012500-RA	5.92e-06	11.8122	11.816	11.8759	11.8469	11.8327	11.9053	12.9878	12.8436	13.0478	12.8739	13.0475	13.1493	11.8482	12.9916	-1.14347	0.45267
AAEL011397-RA	6.12e-06	12.595	12.5639	12.451	12.5315	12.5719	12.5121	13.6296	13.5511	13.7244	13.5496	13.5221	13.7733	12.5376	13.625	-1.08745	0.470592
AAEL010912-RA	6.32e-06	13.2005	13.1941	13.1069	13.1599	13.1493	13.1258	12.3933	12.4701	12.2785	12.3485	12.3274	12.2562	13.1561	12.3457	0.810405	1.7537
AAEL007562-RA	6.44e-06	12.1687	12.0385	12.1246	12.1137	11.9036	12.1108	10.2811	9.88439	10.1368	10.4104	10.2628	10.1711	12.0767	10.1911	1.88556	3.69496
AAEL008151-RA	6.62e-06	10.7519	11.0313	10.8795	11.0223	10.9479	11.0156	12.1185	12.1265	12.2528	12.087	12.1565	12.2599	10.9414	12.1669	-1.22544	0.427668
AAEL009849-RA	6.63e-06	10.418	10.3249	11.1689	10.4072	10.2859	10.279	13.7384	13.8183	13.88	13.9268	13.6459	13.8497	10.4806	13.8098	-3.3292	0.0994974
AAEL003936-RA	6.65e-06	12.7001	13.1657	12.2045	13.0305	13.1813	12.9469	9.0496	8.48029	8.67934	8.80275	9.06346	8.63712	12.8715	8.78543	4.08608	16.9837
AAEL003162-RA	6.68e-06	11.0436	10.9106	11.1534	11.1315	10.9206	11.0965	12.3188	12.3664	12.5712	12.4036	12.3176	12.5002	11.0427	12.413	-1.37029	0.386814
AAEL013853-RA	6.68e-06	13.7094	13.7908	13.7654	13.8391	13.8143	13.8291	12.8377	12.8822	12.9572	12.9959	12.8826	13.043	13.7914	12.9331	0.858272	1.81287
AAEL004648-RA	6.86e-06	10.7722	10.7828	10.9189	10.8751	10.7627	10.9026	8.7364	8.61683	8.44252	8.99928	8.74006	8.38686	10.8357	8.65366	2.18207	4.53806
AAEL009569-RA	6.87e-06	9.14426	9.13882	9.2161	9.24659	9.15636	9.32356	10.6769	10.626	11.0215	10.6662	10.7632	10.8834	9.20428	10.7729	-1.56858	0.33714
AAEL004581-RA	6.89e-06	12.7492	13.1341	12.5524	12.9259	13.0403	12.8112	10.5634	10.7399	10.6927	10.8297	10.5705	10.568	12.8689	10.6607	2.20816	4.62084
AAEL013576-RA	7.05e-06	11.4595	11.5611	11.325	11.6267	11.5924	11.5729	9.16704	9.53375	9.42466	9.70183	9.22151	9.32694	11.5229	9.39596	2.12698	4.36801
AAEL003221-RA	7.05e-06	13.3319	13.2492	12.361	13.1637	13.376	13.1862	8.74595	8.89242	8.85982	9.42883	8.80275	8.91796	13.1113	8.94129	4.17002	18.0012
AAEL015297-RA	7.06e-06	12.9268	12.9618	12.9672	13.0022	12.9844	12.9373	12.5811	12.6303	12.6093	12.5546	12.5634	12.566	12.9633	12.5841	0.379196	1.30062
AAEL002870-RA	7.13e-06	12.3822	12.475	12.4363	12.4328	12.4502	12.4009	12.8709	12.9	12.9722	12.9088	12.8822	12.9547	12.4295	12.9148	-0.485239	0.714379
AAEL004067-RA	7.24e-06	11.4307	11.549	11.4663	11.5309	11.6376	11.5352	12.4944	12.5475	12.7052	12.5093	12.5484	12.6776	11.525	12.5804	-1.05546	0.481143
AAEL010315-RA	7.37e-06	9.5818	9.93308	9.72391	9.73022	9.97785	9.8579	8.3502	8.36761	8.27689	8.26847	8.36059	8.40683	9.80079	8.33843	1.46237	2.7556
AAEL012101-RA	7.37e-06	13.8233	13.7104	13.9815	13.7704	13.6936	13.8439	12.6341	12.5865	12.465	12.68	12.566	12.6542	13.8039	12.5977	1.20622	2.30733
AAEL014313-RA	7.41e-06	11.47	11.339	11.4931	11.1132	11.2998	11.166	9.60763	9.69893	9.73961	9.45369	9.63538	9.60611	11.3135	9.62356	1.68996	3.22648
AAEL001118-RA	7.44e-06	11.8141	11.7989	12.0023	11.8428	11.851	11.9497	10.8978	10.9905	10.812	10.8405	10.9349	10.9474	11.8765	10.9038	0.972616	1.9624
AAEL005590-RA	7.46e-06	9.67953	9.82763	9.81744	9.76794	9.71974	9.71317	8.30243	8.25036	8.42627	8.00086	8.26198	8.38536	9.75424	8.27121	1.48303	2.79536
AAEL002525-RA	7.49e-06	12.7082	12.7747	12.7859	12.7913	12.7527	12.8015	13.545	13.6208	13.6936	13.5359	13.5797	13.7514	12.769	13.6211	-0.852019	0.554009
AAEL007030-RA	7.79e-06	12.8158	12.7593	12.8881	12.7954	12.7631	12.7942	11.6833	11.9632	11.7999	11.8367	11.7144	11.7908	12.8027	11.798	1.00461	2.0064
AAEL002513-RA	7.8e-06	11.8958	11.7709	12.3928	11.9948	11.7545	11.9193	14.0868	14.1791	14.183	14.2019	14.2223	14.0868	11.9547	14.16	-2.20531	0.216838
AAEL001606-RA	7.84e-06	12.6805	12.8508	12.7362	12.778	12.7703	12.7999	11.9617	12.0068	12.1074	12.0959	12.0264	12.0385	12.7693	12.0395	0.729821	1.65843
AAEL012526-RA	7.95e-06	12.2473	12.0184	11.923	12.1856	11.9371	12.2656	9.39638	9.54228	9.21116	9.85619	9.20507	9.31531	12.0961	9.42106	2.67508	6.38675
AAEL009316-RA	8.15e-06	12.9137	12.9277	12.6424	12.9178	12.8896	12.8409	10.4002	10.5105	10.0174	10.5844	10.4153	9.98269	12.8554	10.3184	2.53694	5.80357
AAEL001513-RA	8.21e-06	9.61513	9.90548	9.95474	9.74128	9.84676	9.78283	10.9734	11.0606	11.1497	11.0533	11.0347	11.1266	9.8077	11.0664	-1.25871	0.417917
AAEL009739-RA	8.22e-06	10.9252	10.7945	10.8515	10.8108	10.7752	10.7528	11.9006	11.9377	12.1653	12.0762	11.9211	12.1332	10.8183	12.0224	-1.20402	0.434064
AAEL010047-RA	8.33e-06	13.9388	13.9714	13.9355	14.0595	14	14.0739	13.1399	13.3049	13.271	13.2559	13.2188	13.1904	13.9965	13.2301	0.766376	1.70099
AAEL004705-RA	8.36e-06	9.87356	10.1711	10.096	10.0388	10.2502	10.0929	8.60678	8.6705	8.61901	8.79163	8.63444	8.79509	10.0871	8.68624	1.40085	2.64057
AAEL011008-RA	8.47e-06	7.1364	8.44031	8.36937	7.79485	8.43181	7.89437	12.8372	12.835	12.6026	12.979	12.758	12.8205	8.01119	12.8054	-4.79422	0.0360409
AAEL003889-RA	8.54e-06	12.0121	11.5492	12.1775	11.9107	11.606	11.7969	14.2321	14.1718	14.4968	14.3664	14.214	14.4004	11.8421	14.3136	-2.4715	0.180304
AAEL011564-RB	8.55e-06	12.7339	12.8205	12.6858	12.7483	12.8524	12.7974	11.8688	11.8537	12.0298	11.8929	11.9171	11.9908	12.773	11.9255	0.847515	1.7994
AAEL010134-RA	8.59e-06	13.4099	13.0622	12.4742	13.1871	13.1578	13.2068	7.99775	8.24354	7.54388	8.75921	8.11851	7.56923	13.083	8.03869	5.04432	32.9982
AAEL008564-RA	8.64e-06	11.7165	11.6654	11.738	11.7972	11.6277	11.791	10.9843	10.8235	10.8217	10.9007	10.8152	10.8492	11.7226	10.8658	0.856883	1.81112
AAEL005622-RA	8.85e-06	13.9728	13.8439	13.7196	13.8632	13.8586	13.9388	12.0257	11.8861	11.6316	12.1591	11.9227	11.6839	13.8662	11.8848	1.98132	3.94855
AAEL010724-RA	8.91e-06	13.515	13.6043	13.2522	13.5504	13.5666	13.5911	11.9713	12.1682	12.0612	12.1426	11.9352	12.0812	13.5133	12.06	1.45332	2.73837
AAEL010337-RB	8.98e-06	12.5936	12.5651	12.4761	12.6495	12.5737	12.6462	13.4539	13.545	13.5504	13.3574	13.4659	13.549	12.5841	13.4869	-0.902855	0.534827
AAEL014755-RA	9.12e-06	11.4218	11.0934	10.9978	10.9919	10.9795	10.9616	12.8071	12.9216	13.1138	12.9844	12.8978	13.0668	11.0743	12.9652	-1.89091	0.269637
AAEL003268-RA	9.23e-06	9.60897	9.94162	9.8665	9.83419	9.85926	9.82243	8.51533	8.46172	8.67536	8.54082	8.51304	8.6468	9.82216	8.55884	1.26332	2.40047
AAEL011268-RA	9.24e-06	12.7687	12.9529	12.5692	12.6995	12.8716	12.6878	8.24485	8.26967	7.63146	8.94536	8.21736	7.61991	12.7583	8.15477	4.60351	24.3106
AAEL005879-RA	9.24e-06	11.014	10.8834	10.7281	10.7735	10.8074	10.8077	11.8503	11.8266	11.8537	11.8341	11.7772	11.9251	10.8357	11.8445	-1.00884	0.496947
AAEL006233-RA	9.38e-06	11.9198	11.8855	11.8923	11.8063	11.8551	11.7295	12.825	12.776	12.8978	12.8869	12.7101	12.9378	11.8481	12.8389	-0.990848	0.503182
AAEL002057-RA	9.46e-06	11.4852	11.4277	11.4515	11.5533	11.382	11.4197	9.79943	9.8539	9.90968	10.2458	9.89014	9.91261	11.4532	9.93526	1.51798	2.8639
AAEL012617-RA	9.49e-06	12.5904	12.6133	12.4983	12.5835	12.555	12.491	13.6102	13.6755	13.7573	13.5601	13.4485	13.6693	12.5552	13.6201	-1.06489	0.478009
AAEL007594-RA	9.87e-06	11.1483	10.986	11.1989	11.1065	11.0737	11.2393	12.0053	12.0293	12.1281	12.0464	12.092	12.1369	11.1254	12.073	-0.947568	0.518506
AAEL009594-RA	1e-05	13.7444	13.5616	13.7908	13.5815	13.6001	13.5467	12.1934	12.2584	12.0088	12.2829	12.2958	12.0388	13.6375	12.1797	1.45784	2.74696
AAEL010627-RA	1.02e-05	9.06346	9.30256	9.9875	9.14813	9.33936	9.24883	12.4323	12.2602	12.4282	12.5654	12.3694	12.4328	9.3483	12.4147	-3.0664	0.119377
AAEL006106-RA	1.02e-05	12.1361	11.9944	12.7109	12.3028	11.9327	12.2008	14.6642	14.7424	14.8371	14.7347	14.8261	14.7748	12.2129	14.7632	-2.55025	0.170726
AAEL010084-RA	1.03e-05	12.2098	12.352	12.4103	12.4137	12.3684	12.3042	10.5188	10.8687	10.8391	10.8655	10.5253	10.6912	12.343	10.7181	1.62492	3.08424
AAEL002861-RA	1.04e-05	12.0147	11.9832	12.0372	11.8952	12.0952	11.946	12.8291	12.783	12.879	12.7725	12.9186	12.9203	11.9952	12.8504	-0.855167	0.552802
AAEL003408-RA	1.08e-05	13.3739	13.2849	13.2005	13.277	13.1855	13.2522	12.0981	12.1373	11.9806	12.255	12.1175	11.9402	13.2623	12.0881	1.17423	2.25673
AAEL010049-RA	1.08e-05	13.238	13.1922	13.1929	13.2342	13.1258	13.2205	13.7393	13.7633	13.7281	13.7459	13.6434	13.7244	13.2006	13.724	-0.523424	0.695719
AAEL015610-RA	1.1e-05	12.9029	12.9174	12.7771	12.8377	12.97	12.8732	11.8863	12.0062	11.8371	12.0582	11.9394	11.8885	12.8797	11.9359	0.943772	1.92355
AAEL007154-RA	1.11e-05	13.127	13.2935	12.8209	13.0917	13.2878	13.136	8.28113	8.42233	7.78427	9.13652	8.4291	7.71146	13.1261	8.29413	4.83201	28.4826
AAEL001071-RA	1.13e-05	13.0961	13.1618	12.9585	13.1865	13.1424	13.0333	12.2407	12.1848	12.1991	12.2684	12.1736	12.1152	13.0964	12.197	0.899448	1.86535
AAEL002803-RA	1.14e-05	12.3995	12.4512	12.2566	12.6339	12.4874	12.5577	10.2641	10.0644	10.3815	10.6741	10.2331	10.3704	12.4644	10.3313	2.13308	4.38653
AAEL015072-RA	1.15e-05	11.7898	11.8795	11.8193	11.9601	11.9454	11.923	10.0312	10.4072	10.4472	10.4077	10.1704	10.3593	11.8862	10.3038	1.58233	2.99452
AAEL009298-RA	1.15e-05	9.83278	10.0379	10.0548	9.88484	10.0552	9.81908	10.9492	11.0191	11.0687	11.0108	10.9898	11.0215	9.94744	11.0099	-1.06241	0.478831
AAEL004743-RA	1.16e-05	10.1285	10.229	10.2206	10.1615	10.2233	10.2195	10.9511	10.9951	10.8772	10.7991	10.9415	10.8855	10.197	10.9083	-0.711207	0.610809
AAEL008684-RA	1.16e-05	11.6031	11.5497	11.4646	11.3204	11.4973	11.3356	12.6533	12.5975	12.5944	12.4874	12.5706	12.6371	11.4618	12.5901	-1.12829	0.457457
AAEL012614-RA	1.21e-05	12.3614	12.2468	12.1922	12.3744	12.2829	12.4111	13.2357	13.1455	13.1623	13.159	13.1846	13.2886	12.3114	13.196	-0.884503	0.541674
AAEL002299-RA	1.21e-05	13.2928	13.4458	13.2068	13.3794	13.4413	13.4815	12.3063	12.3149	12.2652	12.4282	12.3485	12.3089	13.3746	12.3287	1.04595	2.06472
AAEL000445-RA	1.22e-05	14.5871	14.6456	14.5394	14.6384	14.577	14.7184	13.8547	13.8921	13.8482	13.9299	13.8989	13.7626	14.6177	13.8644	0.753248	1.68558
AAEL007317-RA	1.23e-05	10.2077	10.3631	10.3325	10.3188	10.3826	10.1953	11.2998	11.4098	11.4714	11.3091	11.2621	11.4756	10.3	11.3713	-1.0713	0.47589
AAEL011703-RA	1.23e-05	10.6101	10.7617	10.733	10.8607	10.8005	10.8417	11.6076	11.6289	11.6758	11.6567	11.7404	11.6996	10.7679	11.6682	-0.900227	0.535802
AAEL006600-RD	1.25e-05	12.4331	12.3912	12.4186	12.5365	12.3124	12.453	11.0288	11.2621	10.9685	11.2724	11.0149	11.0549	12.4241	11.1003	1.32384	2.50332
AAEL004870-RA	1.25e-05	10.0192	10.2923	10.3843	10.3761	10.2368	10.3359	12.0493	12.295	11.8528	12.1726	12.0503	11.9785	10.2741	12.0664	-1.79233	0.288706
AAEL002352-RA	1.26e-05	12.2485	12.1934	12.3199	12.1726	12.2008	12.2473	12.8047	12.9048	12.8417	12.8811	12.7988	12.9046	12.2304	12.856	-0.625521	0.648186
AAEL010780-RA	1.27e-05	11.7206	11.5545	11.9673	11.9412	11.593	12.0057	13.5221	13.6598	13.6514	13.7429	13.6789	13.6447	11.7971	13.6499	-1.8529	0.276836
AAEL002241-RA	1.28e-05	10.1676	9.89646	10.0635	9.75528	9.84496	9.86086	12.0747	11.8703	12.3355	12.0372	12.0338	12.3912	9.93144	12.1238	-2.19234	0.218796
AAEL012570-RA	1.28e-05	12.6393	12.6668	12.6955	12.5331	12.6333	12.6393	13.5405	13.6074	13.3992	13.47	13.404	13.5157	12.6346	13.4895	-0.85492	0.552896
AAEL002229-RA	1.29e-05	10.5416	9.97171	10.21	10.151	9.7928	10.1601	12.8255	12.8859	13.0047	12.776	12.5196	13.009	10.1379	12.8368	-2.69888	0.154013
AAEL000428-RA	1.29e-05	9.79725	10.3011	9.96632	10.037	10.3027	10.1136	11.8262	11.8969	11.9582	11.8512	11.9628	11.8247	10.0863	11.8867	-1.80036	0.287103
AAEL009458-RA	1.3e-05	11.9136	11.9653	11.9201	12.2238	12.01	12.2045	10.3231	10.4799	10.5889	10.5158	10.3571	10.5863	12.0396	10.4752	1.56437	2.95749
AAEL004229-RA	1.3e-05	12.9069	12.7366	12.7734	12.8925	12.6607	12.8368	11.7736	11.7335	11.7967	11.8627	11.7192	11.8784	12.8012	11.794	1.00712	2.0099
AAEL005384-RA	1.36e-05	10.3554	10.4824	10.6247	10.5331	10.4952	10.5183	12.3836	12.7162	12.644	12.187	12.2963	12.5723	10.5015	12.4666	-1.96503	0.256134
AAEL010413-RA	1.37e-05	11.5732	11.536	11.8442	11.7097	11.5959	11.6496	10.5496	10.5342	10.5469	10.5037	10.6601	10.4883	11.6514	10.5471	1.10431	2.14996
AAEL005470-RA	1.39e-05	9.36875	9.59662	9.58912	9.58334	9.63692	9.56081	8.50709	8.66654	8.5418	8.60678	8.61006	8.52165	9.55593	8.57565	0.980276	1.97284
AAEL000194-RA	1.41e-05	12.9663	13.0201	12.9937	12.9474	13.0031	12.9973	12.6462	12.6345	12.6422	12.6915	12.6106	12.6744	12.988	12.6499	0.338109	1.2641
AAEL000954-RA	1.41e-05	10.1889	10.2014	10.2238	10.3666	10.1611	10.3666	8.91686	9.06346	8.94415	9.21383	8.95179	8.99395	10.2514	9.01401	1.23738	2.35769
AAEL008338-RA	1.42e-05	9.88752	9.98315	9.99234	10.1561	9.81637	10.0541	8.5117	8.78734	8.71382	8.69232	8.60566	8.66355	9.98161	8.6624	1.31921	2.49529
AAEL007311-RA	1.43e-05	11.4756	11.3647	11.2032	11.8157	11.4253	11.8428	8.29592	8.18587	7.59875	8.18442	8.24748	7.65296	11.5212	8.02757	3.49365	11.264
AAEL009037-RA	1.44e-05	11.5447	11.5916	11.6064	11.6777	11.6353	11.713	12.2507	12.2749	12.2468	12.3349	12.2262	12.3249	11.6281	12.2764	-0.64827	0.638045
AAEL002593-RA	1.44e-05	12.084	11.8351	11.6635	12.0217	11.7687	12.0074	13.4012	13.3563	13.5583	13.4865	13.5264	13.4925	11.8967	13.4702	-1.57347	0.336
AAEL005137-RA	1.47e-05	13.5562	13.5775	13.3635	13.6176	13.5234	13.5437	12.5507	12.6849	12.5854	12.5954	12.5692	12.4761	13.5303	12.577	0.95336	1.93638
AAEL004384-RA	1.48e-05	10.7812	11.0288	10.7821	10.8378	10.9799	10.9075	9.60278	9.64118	9.61409	9.83419	9.54403	9.67776	10.8862	9.65234	1.23388	2.35199
AAEL001110-RA	1.52e-05	12.0451	11.9379	12.0257	11.9277	11.8998	11.8827	11.1647	11.145	11.0094	11.0731	11.0121	11.1704	11.9531	11.0958	0.857352	1.81171
AAEL001293-RA	1.56e-05	12.8492	12.8928	12.9388	12.8903	12.7857	12.9591	13.8194	13.8537	13.7813	13.7136	13.7244	13.9482	12.886	13.8068	-0.920794	0.528218
AAEL001293-RC	1.56e-05	11.5438	11.7262	11.6406	11.7587	11.6416	11.7999	13.0776	13.1721	13.4024	13.1642	13.0821	13.4181	11.6851	13.2194	-1.53427	0.345255
AAEL012164-RA	1.58e-05	11.5533	11.065	11.8861	11.4048	11.089	11.4131	13.9927	14.1214	14.0449	14.0891	14.012	14.0265	11.4019	14.0478	-2.64592	0.159771
AAEL001847-RA	1.59e-05	12.6721	12.7294	12.8179	12.7519	12.7122	12.7596	12.2433	12.2681	12.2543	12.1791	12.2518	12.2537	12.7405	12.2417	0.498791	1.41303
AAEL004947-RA	1.66e-05	7.48511	7.74278	7.1636	8.24748	7.72743	8.18282	12.446	12.2131	12.901	12.0151	12.3219	12.9289	7.7582	12.471	-4.7128	0.0381334
AAEL004590-RA	1.67e-05	12.6443	12.4931	13.086	12.5604	12.5067	12.7637	14.6489	14.5725	14.6073	14.5685	14.684	14.6456	12.6757	14.6211	-1.94544	0.259636
AAEL013030-RA	1.68e-05	11.5741	11.3582	11.4465	11.2776	11.3523	11.2959	13.6728	13.8021	14.149	13.9362	13.6356	14.3435	11.3841	13.9232	-2.53915	0.172045
AAEL005979-RA	1.69e-05	13.5455	13.5658	12.9555	13.376	13.6176	13.3943	10.1245	10.5314	9.9186	10.5416	10.3222	9.90012	13.4091	10.2231	3.18605	9.10114
AAEL012297-RA	1.71e-05	12.2207	12.1745	12.3893	12.2574	12.1678	12.4083	13.4453	13.4055	13.4272	13.3204	13.2431	13.4007	12.2697	13.3737	-1.10405	0.465208
AAEL000111-RA	1.71e-05	10.9811	10.9259	11.1668	10.9875	11.0578	11.065	12.0975	12.3397	12.1434	12.0457	12.2448	12.1916	11.0307	12.1771	-1.14644	0.451739
AAEL010400-RA	1.72e-05	12.7475	12.8145	12.7427	12.8639	12.8649	12.8271	12.1468	12.1819	12.2131	12.2844	12.2154	12.2207	12.8101	12.2104	0.599707	1.51541
AAEL014455-RA	1.73e-05	10.2706	10.4333	10.4699	10.5314	10.3996	10.4699	11.6146	11.4891	11.7044	11.4556	11.541	11.6864	10.4291	11.5819	-1.15274	0.449772
AAEL012165-RA	1.75e-05	13.909	13.9746	13.9	14.009	13.9815	14.1112	12.8501	12.9412	12.7244	13.0143	12.8368	12.7584	13.9809	12.8542	1.12666	2.18353
AAEL010321-RA	1.75e-05	12.2227	12.1409	12.229	12.3054	12.1295	12.3281	11.3385	11.3731	11.1841	11.3506	11.3048	11.2342	12.2259	11.2976	0.928357	1.90311
AAEL000419-RA	1.76e-05	13.6337	13.6608	13.5601	13.6213	13.6819	13.6721	11.9201	12.0628	12.0038	12.4226	12.0543	11.9651	13.6383	12.0715	1.56686	2.9626
AAEL004978-RA	1.77e-05	10.441	10.5723	10.5307	10.6402	10.6098	10.5782	11.2602	11.2481	11.3698	11.364	11.2813	11.2806	10.562	11.3007	-0.738654	0.599298
AAEL001869-RA	1.79e-05	12.5376	12.6175	12.5639	12.5998	12.6175	12.5065	12.955	12.9684	12.9715	12.9547	12.9718	12.9647	12.5738	12.9643	-0.390539	0.762844
AAEL008924-RA	1.79e-05	13.8934	13.8125	13.8934	13.8966	13.8482	13.8194	13.4563	13.501	13.4629	13.4201	13.4291	13.4466	13.8606	13.4527	0.407922	1.32677
AAEL011731-RA	1.8e-05	11.8765	11.817	11.8489	11.7709	11.873	11.8605	11.3349	11.3599	11.375	11.3652	11.4461	11.379	11.8411	11.3767	0.464451	1.37979
AAEL008006-RA	1.81e-05	13.8059	13.7604	13.7587	13.8159	13.7519	13.7892	12.9355	13.1667	13.0627	13.1142	12.9985	13.0384	13.7803	13.0527	0.727629	1.65592
AAEL013964-RA	1.82e-05	11.0563	11.1837	11.0965	11.1125	11.2028	11.0951	10.3661	10.4283	10.507	10.5166	10.4311	10.4682	11.1245	10.4529	0.671606	1.59285
AAEL004446-RA	1.84e-05	11.5941	11.9873	11.8472	11.6953	11.9933	11.6733	9.6548	9.97827	9.86405	10.0761	9.71786	9.85149	11.7984	9.85711	1.94131	3.84054
AAEL006341-RA	1.85e-05	13.1922	13.3695	12.9137	13.3085	13.3204	13.3518	11.6409	11.7926	11.7256	11.6208	11.6162	11.6901	13.2427	11.681	1.56165	2.95191
AAEL007856-RA	1.88e-05	11.9819	11.8684	11.9913	11.7494	11.9532	11.7398	10.5109	10.7162	10.6373	10.4258	10.5302	10.6378	11.8807	10.5764	1.30431	2.46965
AAEL002100-RA	1.89e-05	8.8196	8.94182	8.97645	9.01651	8.94285	9.06146	9.93104	9.85584	9.89014	9.7427	9.90781	9.93493	8.95978	9.87708	-0.917296	0.529501
AAEL001793-RA	1.91e-05	10.3681	10.4135	10.6028	10.7059	10.442	10.743	12.0585	12.0401	12.1326	12.0283	12.2458	11.9991	10.5459	12.0841	-1.53821	0.344313
AAEL003441-RA	1.93e-05	13.5853	13.4083	13.4815	13.4987	13.3002	13.6087	11.6527	11.415	11.2637	11.7557	11.568	11.2446	13.4804	11.4833	1.99716	3.99213
AAEL006399-RA	1.93e-05	13.5373	13.4539	13.4356	13.468	13.4337	13.444	12.6611	12.7734	12.5598	12.7768	12.6693	12.6198	13.4621	12.6767	0.785343	1.7235
AAEL003316-RA	1.97e-05	11.6087	11.4888	11.5368	11.4502	11.5869	11.5271	12.6818	12.5924	12.9229	12.7698	12.6303	12.8682	11.5331	12.7442	-1.21113	0.43193
AAEL009838-RA	2.01e-05	13.2828	13.2962	13.1832	13.2756	13.2793	13.3271	12.46	12.5944	12.4948	12.6087	12.5148	12.4074	13.274	12.5134	0.760653	1.69426
AAEL006829-RA	2.02e-05	11.1689	11.1212	11.4317	11.2859	11.1871	11.3578	12.3169	12.3142	12.3389	12.2599	12.3747	12.3875	11.2588	12.332	-1.07326	0.475245
AAEL011184-RA	2.04e-05	13.874	13.9118	13.8842	13.9388	13.8842	13.9362	13.5047	13.5533	13.51	13.5612	13.4858	13.5703	13.9049	13.5309	0.373964	1.29591
AAEL001850-RA	2.07e-05	12.6717	12.9142	12.5529	12.7098	12.8519	12.788	11.4417	11.5136	11.5521	11.3451	11.4742	11.5533	12.7481	11.48	1.26809	2.40843
AAEL010803-RA	2.1e-05	8.57552	8.62751	8.71672	8.66924	8.60145	8.69598	9.4097	9.50139	9.47334	9.41811	9.35213	9.58049	8.64774	9.45586	-0.808122	0.571125
AAEL005765-RA	2.11e-05	11.3037	11.4411	11.5399	11.4513	11.4161	11.5763	10.5183	10.6092	10.5235	10.5734	10.4468	10.5363	11.4547	10.5346	0.920128	1.89228
AAEL006307-RA	2.14e-05	13.3126	13.1526	13.2308	13.1707	13.1849	13.1424	12.6443	12.6776	12.6386	12.6717	12.6374	12.6404	13.199	12.6517	0.547304	1.46135
AAEL010108-RA	2.14e-05	10.626	10.5205	10.6864	10.8261	10.5201	10.7994	11.8421	11.828	11.9546	11.7898	11.8512	11.9027	10.6631	11.8614	-1.19835	0.435774
AAEL006774-RA	2.14e-05	13.956	13.9325	13.7393	14.0449	13.9728	14	11.0347	11.4089	10.7281	11.502	10.9262	10.733	13.9409	11.0555	2.88543	7.38927
AAEL000640-RA	2.17e-05	9.85473	9.89946	10.2886	10.0192	9.93849	9.99961	11.6336	11.7044	11.828	11.5371	11.5985	11.8875	10	11.6982	-1.69816	0.308178
AAEL009258-RA	2.18e-05	12.5654	12.5835	12.5401	12.6512	12.4747	12.5873	11.7903	11.6231	11.5861	11.6906	11.8033	11.713	12.567	11.7011	0.865944	1.82253
AAEL000855-RA	2.18e-05	13.2357	13.2014	13.2257	13.2152	13.2326	13.3049	12.1738	12.0827	12.0017	12.3661	12.0923	12.0548	13.2359	12.1286	1.10732	2.15446
AAEL006136-RA	2.21e-05	11.2494	11.3199	11.2662	10.9459	11.404	11.0904	12.7187	12.6789	12.7219	12.9169	12.8104	12.8614	11.2126	12.7847	-1.57207	0.336325
AAEL010938-RA	2.22e-05	11.5031	11.5795	11.6702	11.5763	11.6312	11.606	12.3318	12.5315	12.596	12.4523	12.5456	12.5362	11.5944	12.4989	-0.904508	0.534215
AAEL012654-RA	2.22e-05	14.0449	13.9721	14.0186	13.9573	13.9451	14.0186	13.097	13.1813	12.9447	13.2028	13.0421	12.9869	13.9928	13.0758	0.916957	1.88813
AAEL000288-RA	2.23e-05	13.7469	13.6746	13.7334	13.7136	13.7422	13.7224	13.9728	14.0065	13.9746	14.01	14.0246	14.0065	13.7222	13.9992	-0.27699	0.825311
AAEL012616-RA	2.28e-05	12.9394	12.9029	12.9517	12.8934	12.8422	12.9572	13.5944	13.5399	13.5562	13.4788	13.4524	13.6074	12.9145	13.5382	-0.623701	0.649004
AAEL012577-RA	2.29e-05	10.4124	10.1406	10.4038	9.91261	10.0998	10.0608	12.0071	11.9107	12.1474	12.2548	12.0704	12.0409	10.1717	12.0719	-1.9002	0.267906
AAEL001968-RB	2.3e-05	12.2566	12.3601	12.3549	12.3916	12.4183	12.4235	13.0211	13.0369	13.1202	13.0289	13.175	13.0783	12.3675	13.0767	-0.709229	0.611647
AAEL004667-RA	2.31e-05	12.0766	12.1343	12.2507	12.0788	12.2262	12.1208	13.1904	13.0643	13.2989	13.238	13.3299	13.3752	12.1479	13.2494	-1.10154	0.466018
AAEL009813-RA	2.34e-05	10.955	11.0758	10.9611	11.0233	11.0916	11.0537	9.9521	9.88038	10.1147	10.0765	10.1665	10.0333	11.0268	10.0372	0.989525	1.98553
AAEL001508-RA	2.43e-05	12.0157	12.0762	12.2012	12.0259	12.2076	12.0827	13.1459	13.0821	13.2721	13.1795	13.2721	13.3862	12.1016	13.223	-1.12142	0.45964
AAEL012502-RA	2.44e-05	11.8987	11.9779	12.025	11.9892	11.939	11.9632	12.6458	12.6244	12.7479	12.6097	12.7177	12.8057	11.9655	12.6919	-0.72635	0.604431
AAEL007609-RA	2.51e-05	13.3503	13.3943	13.3866	13.3829	13.3862	13.3969	13.6074	13.647	13.5944	13.6074	13.6208	13.655	13.3829	13.622	-0.239135	0.847253
AAEL003276-RA	2.51e-05	10.2238	10.5037	10.0842	10.3083	10.5349	10.2225	11.9497	11.9933	12.1819	11.9829	11.9785	12.236	10.3129	12.0537	-1.74082	0.2992
AAEL011864-RA	2.51e-05	9.1568	9.47254	9.25107	9.47125	9.53943	9.35436	7.61991	7.83011	7.913	7.93899	7.9019	7.85867	9.37424	7.84376	1.53048	2.88881
AAEL003132-RA	2.55e-05	10.1081	10.2077	10.3353	10.2811	10.21	10.3055	9.41474	9.39586	9.52771	9.37863	9.41811	9.46704	10.2413	9.43368	0.807614	1.75031
AAEL002508-RA	2.6e-05	13.365	13.3204	13.3943	13.3419	13.358	13.3441	13.6582	13.6502	13.7143	13.6641	13.6608	13.6272	13.3539	13.6625	-0.30853	0.807464
AAEL010188-RA	2.61e-05	11.776	11.6455	11.4484	11.9773	11.565	12.0333	8.38854	8.31595	7.70501	8.41629	8.50709	7.67611	11.7409	8.16817	3.57274	11.8987
AAEL002554-RA	2.61e-05	12.4036	12.5125	11.9812	12.4974	12.3803	12.4563	10.1394	10.4966	10.4346	10.3607	10.1002	10.338	12.3719	10.3116	2.06032	4.17079
AAEL011048-RA	2.62e-05	12.1421	12.2684	12.2963	12.2687	12.2645	12.2389	11.737	11.6842	11.7206	11.7428	11.7847	11.7203	12.2465	11.7316	0.514878	1.42887
AAEL003720-RA	2.64e-05	13.4796	13.4376	13.5552	13.4527	13.4788	13.4581	13.8852	13.8334	13.8537	13.8756	13.843	13.8907	13.477	13.8636	-0.386616	0.764921
AAEL001181-RA	2.65e-05	12.4229	12.46	12.4002	12.4286	12.5249	12.3977	11.5956	11.7996	11.7023	11.7798	11.6951	11.6471	12.4391	11.7032	0.735813	1.66534
AAEL001852-RA	2.68e-05	12.9156	12.9022	12.9601	12.8716	12.9647	12.955	12.5865	12.6254	12.6012	12.6133	12.5944	12.6008	12.9282	12.6036	0.32458	1.2523
AAEL006990-RA	2.75e-05	12.3161	12.1445	12.3795	12.3905	12.1872	12.4053	10.804	10.7789	10.6624	11.0645	10.8282	10.6529	12.3038	10.7985	1.50535	2.83894
AAEL012052-RA	2.75e-05	11.8411	12.1775	11.6379	11.8954	12.1569	12.0543	9.17148	9.69738	9.23766	9.64543	9.13882	9.26476	11.9605	9.35925	2.60125	6.06812
AAEL009789-RA	2.77e-05	7.64279	7.83892	7.56923	7.91909	8.0209	7.86753	9.27824	9.49088	9.42767	9.44369	9.27135	9.47478	7.80974	9.39777	-1.58802	0.332627
AAEL001834-RA	2.77e-05	8.19887	8.08078	8.38854	8.35962	8.22923	8.46077	9.69052	9.60228	9.52145	9.58978	9.78545	9.64899	8.2863	9.63975	-1.35345	0.391356
AAEL012370-RA	2.78e-05	12.9538	12.906	12.9547	13.0369	12.9529	13.0001	12.2316	12.1718	12.3578	12.2785	12.1991	12.3369	12.9674	12.2626	0.704794	1.62991
AAEL012578-RA	2.81e-05	12.765	12.8002	12.758	12.7181	12.7577	12.7537	13.5674	13.6862	13.701	13.4782	13.4763	13.6424	12.7588	13.5919	-0.83312	0.561314
AAEL001084-RA	2.82e-05	8.7352	8.28644	8.99059	8.75865	8.27957	8.85157	11.7179	11.5348	11.9535	12.2645	11.725	12.0762	8.65034	11.8787	-3.22832	0.106703
AAEL012759-RA	2.84e-05	11.4891	11.729	11.3667	11.6972	11.6699	11.7349	9.20051	9.46912	9.35521	9.77197	9.09944	9.36311	11.6145	9.37656	2.23792	4.71717
AAEL007410-RA	2.86e-05	12.1364	12.261	12.2004	12.2867	12.3393	12.2283	13.1006	13.1568	13.3044	13.0961	13.0901	13.2514	12.242	13.1666	-0.924535	0.52685
AAEL000128-RA	2.86e-05	9.77316	9.93165	9.84436	9.95536	9.82364	9.83139	10.806	10.9546	10.8366	10.7115	10.7203	10.9065	9.85993	10.8226	-0.962665	0.513108
AAEL000571-RA	2.88e-05	11.0892	11.2873	11.1971	11.1075	11.2782	11.1734	10.3249	10.3058	10.2085	10.3736	10.1615	10.2679	11.1888	10.2737	0.915086	1.88568
AAEL003019-RA	2.91e-05	11.7003	11.8374	11.7972	11.8408	11.8092	11.7608	11.2136	11.199	11.1628	11.2063	11.2258	11.3058	11.7909	11.2189	0.572067	1.48665
AAEL002543-RA	2.93e-05	11.4113	11.5872	11.597	11.5745	11.597	11.6345	10.732	10.727	10.8091	10.8795	10.7869	10.8066	11.5669	10.7902	0.776729	1.71324
AAEL004926-RA	2.97e-05	11.2261	11.0329	11.1647	11.4161	11.0154	11.4037	9.50139	9.37337	9.53675	9.73586	9.54122	9.50968	11.2098	9.53304	1.67678	3.19714
AAEL005790-RA	2.98e-05	13.7492	13.701	13.4128	13.6997	13.7492	13.7094	12.4774	12.5223	12.434	12.6308	12.4613	12.4613	13.6702	12.4978	1.17237	2.25381
AAEL007787-RA	2.98e-05	13.5014	13.5419	13.415	13.5216	13.5653	13.5953	12.8626	12.9597	12.8826	12.9	12.9733	12.8995	13.5234	12.913	0.610457	1.52674
AAEL008571-RA	2.99e-05	11.1723	11.3563	11.2476	11.1756	11.3632	11.1443	10.1661	10.2939	10.312	10.3738	10.2254	10.2982	11.2432	10.2782	0.964983	1.95204
AAEL000030-RA	3.02e-05	8.87748	8.75282	8.91796	8.97753	8.70468	9.01804	11.0668	11.6336	11.6836	11.5773	11.0761	11.6821	8.87475	11.4532	-2.57849	0.167417
AAEL008259-RA	3.06e-05	10.673	10.6554	10.7316	10.7745	10.7024	10.7446	11.3563	11.3538	11.501	11.4411	11.331	11.4924	10.7136	11.4126	-0.699012	0.615994
AAEL005769-RA	3.07e-05	13.4594	13.4356	13.6094	13.4396	13.4925	13.4466	14.247	14.3286	14.5167	14.345	14.3897	14.4035	13.4805	14.3717	-0.891251	0.539146
AAEL011590-RA	3.09e-05	12.2442	12.1709	12.2135	12.2423	12.2082	12.2116	12.5133	12.5477	12.5876	12.5357	12.5152	12.5808	12.2151	12.5467	-0.331605	0.794652
AAEL008909-RA	3.15e-05	12.2604	12.278	12.2341	12.2485	12.2736	12.2937	11.8206	11.8479	11.7189	11.8578	11.7542	11.8029	12.2647	11.8004	0.464325	1.37967
AAEL005375-RA	3.15e-05	13.5411	13.0162	13.0036	13.2227	13.144	13.2828	11.1026	11.2686	10.8195	11.0836	11.2041	10.858	13.2017	11.056	2.14568	4.42502
AAEL015305-RA	3.22e-05	13.0849	13.0437	13.0961	13.0236	13.0224	12.9718	11.9475	11.8106	11.9673	12.191	12.0102	11.9071	13.0404	11.9723	1.0681	2.09667
AAEL005315-RA	3.28e-05	11.7825	11.7881	11.6606	11.6796	11.7311	11.6921	10.8663	10.7492	10.5926	10.8484	10.7775	10.6359	11.7224	10.745	0.97737	1.96887
AAEL000918-RA	3.31e-05	9.2091	9.27991	9.25274	9.42466	9.11972	9.3852	10.6159	10.8646	10.5408	10.6515	10.4948	10.6082	9.27856	10.6293	-1.35076	0.392086
AAEL010232-RA	3.32e-05	11.0625	11.0063	11.1723	11.1257	11.1723	11.1026	9.32031	9.49292	9.63891	9.10742	9.29822	9.6046	11.1069	9.4104	1.69653	3.24121
AAEL011854-RA	3.33e-05	7.95896	8.18442	8.54397	8.26847	8.17769	8.20246	10.0665	9.84436	9.95401	10.0049	10.1727	9.89484	8.22266	9.98955	-1.76689	0.293842
AAEL005364-RA	3.33e-05	10.3453	10.6032	10.3369	10.5235	10.5542	10.5863	9.07702	9.17199	8.94285	9.28063	9.0028	8.95045	10.4916	9.07096	1.4206	2.67697
AAEL014366-RA	3.35e-05	13.5359	13.7315	12.7385	13.6083	13.803	13.5533	9.61513	9.84814	9.54819	10.2564	9.57687	9.54772	13.4951	9.73207	3.76302	13.5764
AAEL015099-RA	3.36e-05	12.4825	12.4781	12.5049	12.4919	12.4715	12.4447	12.8771	12.8112	12.8028	12.7621	12.8233	12.8084	12.4789	12.8141	-0.335214	0.792666
AAEL013138-RA	3.37e-05	12.3658	12.3923	12.2864	12.3908	12.4405	12.2801	13.0369	13.0196	13.0681	12.9756	13.1459	13.0135	12.3593	13.0433	-0.683975	0.622448
AAEL000642-RA	3.38e-05	11.044	11.0927	11.4307	11.4172	11.1638	11.4762	12.8705	12.9455	12.8727	12.7634	12.9676	12.913	11.2708	12.8888	-1.61802	0.325782
AAEL012450-RA	3.4e-05	10.2195	10.4695	10.1804	10.4645	10.5011	10.4271	9.07004	9.09944	9.08141	9.26977	9.08343	9.1418	10.377	9.12432	1.25269	2.38286
AAEL002966-RA	3.46e-05	9.15636	10.4269	9.84159	9.59963	10.4383	9.68474	13.8867	13.9641	13.7459	14.0198	13.869	13.7839	9.85791	13.8782	-4.02032	0.0616258
AAEL014165-RA	3.47e-05	8.88208	8.21129	8.42383	8.32117	8.29322	8.46565	11.2583	11.2821	11.268	10.6872	11.3673	11.3769	8.43287	11.2066	-2.77377	0.146222
AAEL010551-RA	3.48e-05	9.09944	9.45543	9.43248	9.38812	9.31255	9.36311	7.83892	8.12851	8.03921	7.95585	7.82293	8.00277	9.34186	7.9647	1.37716	2.59756
AAEL009683-RA	3.52e-05	7.78064	8.57442	6.78228	8.16679	8.6025	8.15623	13.4019	13.3922	13.6628	13.2751	13.3475	13.6113	8.01048	13.4485	-5.43799	0.0230676
AAEL001052-RA	3.53e-05	12.9503	12.956	13.0475	13.0085	12.9542	12.9954	12.5782	12.6059	12.6296	12.6404	12.5727	12.6247	12.9853	12.6086	0.376748	1.29841
AAEL015290-RA	3.53e-05	9.44576	9.30615	9.41378	9.09944	9.2673	9.07004	10.6554	10.8239	10.5975	10.5985	10.6298	10.7055	9.26708	10.6684	-1.40135	0.378575
AAEL014947-RA	3.53e-05	12.0674	12.1523	12.0293	12.0644	12.187	12.1514	11.3755	11.4111	11.4411	11.5459	11.4206	11.4336	12.1086	11.438	0.670682	1.59183
AAEL012447-RA	3.55e-05	9.28205	9.23766	9.23675	9.25356	9.10072	9.21846	8.39708	8.52865	8.34721	8.4291	8.42233	8.28113	9.22153	8.40091	0.820617	1.76616
AAEL000640-RB	3.57e-05	8.73941	8.79941	9.18186	8.8425	8.79056	8.91862	10.3926	10.4981	10.6189	10.317	10.3434	10.5496	8.87873	10.4533	-1.57453	0.335751
AAEL001297-RA	3.58e-05	9.84382	10.037	10.2366	10.0199	9.982	10.0941	11.1045	11.1881	11.2381	11.2677	11.1493	11.303	10.0356	11.2084	-1.17288	0.443536
AAEL010789-RA	3.64e-05	14.1525	14.1975	14.1255	14.1431	14.1633	14.229	13.6903	13.7149	13.665	13.7947	13.7004	13.7114	14.1685	13.7128	0.455702	1.37145
AAEL006809-RA	3.65e-05	13.043	13.1094	13.0943	12.9347	13.1069	13.0261	12.4186	12.4939	12.4053	12.4585	12.3739	12.4013	13.0524	12.4253	0.627144	1.5445
AAEL014914-RA	3.66e-05	10.7184	10.3968	10.8452	10.3876	10.3821	10.2695	12.4254	12.4032	12.6915	12.6698	12.4498	12.5811	10.4999	12.5368	-2.03688	0.24369
AAEL004160-RA	3.74e-05	11.6544	11.6033	11.3774	11.392	11.5902	11.4565	10.312	10.434	10.1912	10.4109	10.3369	10.2297	11.5123	10.3191	1.19319	2.28658
AAEL004919-RA	3.76e-05	11.379	11.8056	11.6531	11.5427	11.7651	11.5424	9.6895	9.76794	9.69525	10.1382	9.73313	9.78886	11.6147	9.80215	1.81252	3.51254
AAEL009385-RA	3.79e-05	13.6569	13.5609	13.518	13.4548	13.4915	13.5337	14.1916	14.1441	14.1112	14.2188	14.1381	14.1475	13.536	14.1585	-0.622573	0.649511
AAEL003557-RA	3.83e-05	9.83827	10.1596	9.8614	10.0593	10.1783	10.1661	7.70501	7.56923	7.98167	7.54388	7.86753	8.15471	10.0438	7.80367	2.24017	4.72453
AAEL010151-RA	3.86e-05	9.49447	9.56887	9.30615	9.65999	9.66068	9.64281	10.7032	10.8609	10.7109	10.7464	10.6814	10.7446	9.55549	10.7412	-1.18575	0.439595
AAEL006541-RA	3.86e-05	11.9582	11.8957	11.949	11.7215	11.9055	11.7798	10.3222	10.3738	10.6109	10.3791	10.2806	10.6554	11.8683	10.437	1.43123	2.69677
AAEL012527-RA	3.87e-05	11.6193	11.4355	11.5478	11.7857	11.4955	11.7591	9.07797	8.78407	8.73446	9.46156	9.1474	8.6609	11.6072	8.97773	2.62943	6.18783
AAEL002076-RA	3.88e-05	11.0603	11.1169	11.0741	11.144	11.1158	11.1514	10.2274	10.2974	10.4506	10.307	10.2598	10.4394	11.1104	10.3303	0.780133	1.71729
AAEL004582-RA	3.88e-05	11.9955	11.8428	12.272	12.1007	11.8095	12.0964	13.5082	13.4195	13.525	13.4587	13.4865	13.6485	12.0195	13.5077	-1.48824	0.356447
AAEL001448-RA	3.89e-05	12.9457	13.1321	13.1113	13.0381	13.0384	13.0233	13.5757	13.5788	13.6242	13.5822	13.5775	13.5862	13.0482	13.5874	-0.539265	0.688121
AAEL001432-RA	3.95e-05	13.7025	13.7983	13.7444	13.7143	13.7733	13.7506	14.1048	14.1302	14.1313	14.0753	14.1741	14.1339	13.7472	14.125	-0.377723	0.769652
AAEL010050-RA	3.99e-05	10.4623	10.3434	11.3498	10.5569	10.2725	10.5381	13.7704	13.7804	13.7039	13.6181	13.6365	13.574	10.5872	13.6806	-3.09338	0.117166
AAEL005082-RA	4.02e-05	9.69893	9.51889	10.0153	9.46815	9.49637	9.5472	11.4113	11.292	11.2782	11.2312	11.3143	11.2883	9.62415	11.3025	-1.67838	0.312433
AAEL009720-RA	4.05e-05	11.2973	11.1523	11.3815	11.3094	11.2181	11.2869	11.9572	11.9114	11.9152	11.9408	11.9819	12.0042	11.2743	11.9518	-0.67754	0.62523
AAEL005209-RA	4.07e-05	11.0003	10.7225	10.4741	10.9596	10.744	10.9094	8.94946	9.21084	8.94025	8.8066	8.93565	8.90405	10.8016	8.95781	1.84383	3.58961
AAEL013287-RA	4.09e-05	11.8208	11.8528	11.8732	11.918	11.8466	11.8306	12.7522	12.8184	12.9482	12.6991	12.6628	12.9206	11.857	12.8002	-0.943222	0.52007
AAEL000762-RA	4.17e-05	11.8974	11.8933	11.7712	11.9983	11.929	12.0259	10.1448	10.1549	9.81682	10.4528	10.1849	9.97378	11.9192	10.1213	1.79783	3.47697
AAEL007951-RA	4.21e-05	11.9499	11.7587	12.0247	11.6429	11.7398	11.7464	13.0854	13.2215	13.0834	13.0408	12.9829	13.1179	11.8104	13.0887	-1.27826	0.412294
AAEL004964-RA	4.21e-05	12.3985	12.4557	12.3761	12.4781	12.4805	12.4747	11.9643	11.9693	12.0457	12.0102	12.0163	11.9502	12.4439	11.9927	0.451234	1.36721
AAEL007309-RA	4.23e-05	11.2132	11.3266	11.3528	11.2476	11.4061	11.3117	11.8741	11.9364	11.8821	11.9067	11.9666	11.9374	11.3097	11.9172	-0.607571	0.656301
AAEL005289-RA	4.24e-05	10.7707	10.521	10.7565	10.515	10.5747	10.6383	12.3866	12.2633	12.6161	12.1304	12.5288	12.64	10.6293	12.4275	-1.7982	0.287532
AAEL002952-RA	4.41e-05	9.07004	10.278	9.63761	9.44576	10.2462	9.55702	13.4894	13.3568	13.3092	13.6522	13.4925	13.4266	9.70577	13.4544	-3.74867	0.0743939
AAEL013325-RA	4.43e-05	13.5834	13.7119	12.7577	13.5666	13.7704	13.5804	10.5705	10.5049	10.6952	10.5555	10.6447	10.6346	13.4951	10.6009	2.89421	7.43436
AAEL001201-RA	4.46e-05	12.6927	12.715	12.8015	12.7522	12.757	12.7244	13.1194	13.1599	13.1316	13.1946	13.0953	13.1247	12.7405	13.1376	-0.397138	0.759363
AAEL005581-RA	4.46e-05	12.7486	12.7924	12.7479	12.7934	12.8175	12.7764	11.7357	12.005	11.7677	11.9532	11.7631	11.7267	12.7794	11.8253	0.954125	1.9374
AAEL013572-RA	4.47e-05	11.5155	11.6889	11.5653	11.6273	11.7206	11.6325	10.8496	10.9467	10.8551	10.9824	10.9411	10.8955	11.625	10.9117	0.713315	1.63957
AAEL005401-RA	4.48e-05	11.5084	11.6357	11.5276	11.7788	11.64	11.7235	12.6622	12.7631	12.8399	12.6636	12.6559	12.8775	11.6356	12.7437	-1.10803	0.463928
AAEL010377-RA	4.52e-05	8.41424	8.59073	8.7352	8.58923	8.59243	8.47651	9.75251	9.86405	10.0507	9.90012	9.74424	10.0359	8.56639	9.89126	-1.32487	0.399185
AAEL006404-RA	4.54e-05	11.2471	11.2289	11.3582	11.2645	11.2607	11.3063	9.52867	9.73087	9.70857	10.0711	9.5472	9.78349	11.2776	9.72831	1.54928	2.92672
AAEL010758-RA	4.58e-05	11.2976	11.4653	11.0904	11.3456	11.3917	11.2864	10.2212	10.274	10.2274	10.2816	10.0998	10.1997	11.3128	10.2173	1.09552	2.1369
AAEL005174-RA	4.63e-05	12.7264	12.862	12.5811	12.8011	12.7764	12.7422	11.5659	11.6982	11.6138	11.7704	11.443	11.5541	12.7482	11.6075	1.14067	2.20484
AAEL014079-RA	4.68e-05	9.9799	10.4403	10.5059	10.279	10.3103	10.317	11.6858	11.7823	11.8489	11.7286	11.7342	11.8023	10.3054	11.7637	-1.4583	0.363921
AAEL010031-RA	4.72e-05	11.7069	11.8544	11.8382	11.8631	11.9366	11.9174	12.5847	12.5211	12.5745	12.6872	12.6152	12.6077	11.8528	12.5984	-0.745647	0.5964
AAEL014630-RA	4.83e-05	13.602	13.6641	13.6087	13.665	13.6365	13.7049	13.2497	13.2756	13.2352	13.3196	13.2658	13.2909	13.6469	13.2728	0.37407	1.296
AAEL006117-RA	4.85e-05	12.1233	12.1178	12.1349	12.1108	12.1875	12.0937	11.8613	11.8199	11.7959	11.8085	11.8213	11.7903	12.128	11.8162	0.311781	1.24124
AAEL011564-RA	4.85e-05	12.8903	12.9951	12.7826	12.9781	12.9753	12.9152	11.9913	12.0281	12.1511	12.079	11.9497	12.1409	12.9228	12.0567	0.866093	1.82272
AAEL000081-RA	4.92e-05	12.7403	12.8197	12.8409	12.7637	12.8112	12.8099	13.1403	13.1436	13.1629	13.1281	13.2095	13.1657	12.7976	13.1584	-0.360752	0.778758
AAEL004678-RA	4.93e-05	11.7075	11.8102	11.6877	11.688	11.7328	11.6212	10.9782	11.0574	11.013	10.9265	10.8427	10.9106	11.7079	10.9547	0.753176	1.6855
AAEL013117-RA	4.94e-05	11.8149	11.5328	11.4913	11.4877	11.4677	11.4824	9.28972	9.46576	8.88866	9.57913	9.12279	8.95917	11.5461	9.21754	2.32859	5.02314
AAEL002566-RA	4.95e-05	14.1764	14.0276	14.2321	14.093	14.0582	14.151	13.2059	13.1132	12.8956	13.1586	13.1375	13.0244	14.123	13.0892	1.03383	2.04745
AAEL010956-RA	5.04e-05	14.2636	14.2358	14.3286	14.3122	14.2864	14.3286	13.1	13.105	12.9538	13.3319	13.1172	12.8828	14.2925	13.0818	1.21073	2.31454
AAEL009493-RA	5.06e-05	8.12851	8.30067	8.5767	8.58095	8.30412	8.69232	10.6654	10.833	10.9052	10.4748	10.6265	11.0824	8.43055	10.7645	-2.33398	0.198336
AAEL008574-RA	5.1e-05	13.5674	13.4709	13.3715	13.5842	13.4721	13.5963	12.7109	12.7888	12.6714	12.8011	12.7022	12.6814	13.5104	12.726	0.784406	1.72238
AAEL003436-RA	5.19e-05	10.2753	10.3791	10.2536	10.3369	10.4346	10.3415	9.78055	9.77738	9.74588	9.69843	9.78598	9.79725	10.3369	9.76425	0.572608	1.48721
AAEL011777-RA	5.2e-05	11.2269	11.0478	11.4898	11.2821	11.0603	11.2574	12.5993	12.6808	12.8548	12.6549	12.6292	12.8365	11.2274	12.7092	-1.48186	0.358027
AAEL003483-RA	5.31e-05	11.3501	11.1723	11.5783	11.4682	11.0883	11.3456	12.9216	13.1654	13.0668	13.0465	12.8223	12.9226	11.3338	12.9908	-1.65706	0.317085
AAEL010394-RA	5.45e-05	12.7948	12.901	12.7306	12.8786	12.8631	12.8372	12.2345	12.2958	12.2175	12.321	12.2758	12.2162	12.8342	12.2601	0.574092	1.48874
AAEL000878-RA	5.46e-05	13.4666	13.6208	13.2914	13.5373	13.6055	13.563	12.1853	11.9659	12.284	12.1785	12.0946	12.3259	13.5141	12.1724	1.34173	2.53455
AAEL005674-RA	5.46e-05	11.6758	11.7422	11.7419	11.541	11.7212	11.62	10.6856	10.8207	10.8282	10.7684	10.7208	10.9252	11.6737	10.7915	0.882173	1.84315
AAEL002111-RA	5.47e-05	14.727	14.7894	14.3971	14.6945	14.7611	14.6945	11.9727	12.3116	11.3873	11.7568	11.9718	11.4302	14.6773	11.8051	2.8722	7.32182
AAEL010673-RA	5.54e-05	11.7328	11.85	11.7454	11.8333	11.8681	11.9136	11.1266	11.1192	11.1285	11.2197	11.0775	11.2089	11.8238	11.1467	0.677103	1.59893
AAEL010468-RA	5.63e-05	10.0457	10.2833	10.1773	10.1098	10.2151	10.099	9.38567	9.3933	9.49926	9.43053	9.45688	9.43248	10.155	9.43302	0.722003	1.64947
AAEL004524-RA	5.65e-05	7.58457	7.64279	8.55578	8.09176	7.66748	8.02949	10.8991	10.7018	11.1011	10.8772	10.9738	11.0838	7.92865	10.9395	-3.01083	0.124065
AAEL010682-RA	5.83e-05	12.1418	12.271	12.4397	12.2921	12.2858	12.2057	10.4271	10.6373	10.9292	10.5947	10.4981	10.8282	12.2727	10.6524	1.62026	3.0743
AAEL005670-RA	5.95e-05	10.2541	10.5183	10.8537	10.5099	10.4948	10.4562	11.9352	12.0027	12.0744	12.0106	11.9579	12.006	10.5145	11.9978	-1.48327	0.357676
AAEL002124-RA	5.99e-05	9.16618	8.205	8.49447	8.26553	8.20246	8.36692	11.7215	11.9727	12.286	11.7438	11.6111	12.2604	8.45009	11.9326	-3.48249	0.0894675
AAEL003914-RA	6e-05	13.3794	13.3391	13.3188	13.246	13.3956	13.3824	12.6175	12.64	12.595	12.7079	12.7617	12.5592	13.3436	12.6469	0.696679	1.62077
AAEL009340-RA	6e-05	11.1234	11.1192	11.1928	11.1631	11.0727	11.1377	10.1262	10.3045	10.2564	10.3199	10.0247	10.1101	11.1348	10.1903	0.944522	1.92455
AAEL001922-RA	6e-05	8.56048	8.86526	8.80893	9.16319	8.95917	9.13652	10.658	10.6814	10.6332	10.7242	10.891	10.7486	8.91559	10.7227	-1.80715	0.285755
AAEL005973-RA	6.02e-05	13.2975	13.4516	13.3136	13.3441	13.4445	13.2691	12.1279	12.0694	12.1361	12.4434	12.1546	12.0735	13.3534	12.1675	1.18591	2.27507
AAEL007174-RA	6.06e-05	11.7374	11.8421	11.8832	11.7923	11.8215	11.7631	12.3578	12.2785	12.3424	12.2473	12.2988	12.3201	11.8066	12.3075	-0.500875	0.706678
AAEL015306-RA	6.08e-05	13.1521	13.1688	13.321	13.2401	13.2275	13.246	12.0372	12.1056	12.1913	12.3946	12.2629	12.1962	13.2259	12.198	1.02795	2.03912
AAEL002816-RA	6.1e-05	11.0955	11.0761	11.102	11.1108	10.9989	11.0245	12.2638	12.3418	12.4784	12.1185	12.1086	12.446	11.068	12.2929	-1.2249	0.427826
AAEL010859-RA	6.13e-05	9.53514	9.70607	9.42411	9.76842	9.68237	9.76966	7.89079	8.11298	7.87754	8.21486	7.71146	7.94776	9.64763	7.95923	1.68839	3.22298
AAEL001754-RA	6.22e-05	11.9277	12.1577	11.7935	12.1237	12.0707	12.0612	10.3803	10.5416	10.5044	10.6999	10.2386	10.519	12.0224	10.4806	1.54177	2.91151
AAEL006081-RA	6.25e-05	11.132	11.1923	11.4193	11.3375	11.2342	11.3559	12.1133	12.1898	12.2324	12.1637	12.1591	12.1099	11.2785	12.1614	-0.882817	0.542307
AAEL000113-RA	6.29e-05	9.90968	10.1972	10.2132	10.1002	10.2321	10.0779	8.82312	8.94415	9.05548	8.80478	8.9013	9.04143	10.1217	8.92838	1.19334	2.28682
AAEL003713-RA	6.34e-05	13.0085	13.0703	13.0568	13.071	13.0324	13.0585	12.5365	12.6386	12.5401	12.6678	12.5353	12.5554	13.0496	12.5789	0.470636	1.38572
AAEL009484-RB	6.44e-05	14.0683	14.151	13.7519	14.0065	14.1995	14.1615	11.3352	11.6669	11.0111	11.7976	11.4694	11.0413	14.0564	11.3869	2.66954	6.36227
AAEL004968-RA	6.45e-05	12.9186	12.7841	12.843	12.6572	12.7449	12.6789	11.6142	11.4611	11.4667	11.7903	11.4733	11.4753	12.7711	11.5468	1.22432	2.33646
AAEL014046-RA	6.51e-05	7.97229	7.93474	8.14333	8.06777	7.85867	8.02574	9.35374	9.28448	9.21084	8.97366	9.26392	9.20707	8.00042	9.21562	-1.21519	0.430715
AAEL004588-RA	6.56e-05	10.8108	10.5295	11.2855	11.1947	10.6032	11.0599	13.4963	13.2095	13.4881	13.3044	13.3433	13.4617	10.9139	13.3839	-2.46994	0.180499
AAEL002181-RA	6.59e-05	14.0658	13.8934	13.6944	13.9406	13.8046	13.9573	12.3591	12.4861	12.0168	12.0565	12.2733	12.0987	13.8927	12.2151	1.67763	3.19902
AAEL000790-RA	6.62e-05	9.44018	9.52867	9.60228	9.66792	9.51522	9.59065	10.587	10.6543	10.5425	10.3369	10.5489	10.5559	9.55749	10.5376	-0.980097	0.506946
AAEL009458-RC	6.64e-05	11.5861	11.6264	11.5352	11.8029	11.6817	11.8193	9.84382	10.1341	10.2105	10.2183	9.92687	10.2939	11.6753	10.1046	1.57067	2.97042
AAEL015010-RA	6.67e-05	12.8906	12.9937	12.8614	12.9715	12.9917	12.964	12.0461	12.0674	11.8661	12.0446	12.1726	11.9034	12.9455	12.0167	0.928793	1.90368
AAEL013281-RA	6.71e-05	12.6348	12.5723	12.522	12.5205	12.5971	12.6555	9.82879	9.71105	9.4232	10.4308	9.99578	9.47014	12.5837	9.80995	2.77374	6.83881
AAEL007947-RA	6.78e-05	11.0971	10.969	11.2105	11.0296	10.9054	10.9868	12.0739	12.3089	12.3149	12.1674	12.0532	12.2607	11.0331	12.1965	-1.16342	0.446452
AAEL008542-RA	6.78e-05	12.3908	12.3199	12.2844	12.2886	12.3501	12.3223	12.8049	12.8271	12.7079	12.7449	12.8099	12.8209	12.326	12.7859	-0.459923	0.727025
AAEL014909-RA	6.82e-05	11.9594	11.7935	11.8167	11.7631	11.7808	11.6087	12.9423	13.0597	13.2125	13.1676	12.9105	13.2223	11.787	13.0858	-1.29881	0.406463
AAEL014054-RA	6.82e-05	10.7475	10.9026	10.7572	10.8366	10.8282	10.7481	11.6557	11.5279	11.785	11.6176	11.7861	11.6575	10.8034	11.6716	-0.868256	0.547809
AAEL006606-RA	6.83e-05	14.1365	14.067	14.2429	14.2019	14.0521	14.1975	12.703	12.8142	12.462	12.9072	12.5304	12.4667	14.1496	12.6473	1.50238	2.83309
AAEL013296-RA	6.84e-05	9.78143	9.93672	9.84124	10.1306	9.98315	10.1212	8.6895	8.7538	8.89497	8.7651	8.71839	8.8367	9.96573	8.77641	1.18932	2.28045
AAEL012393-RA	6.88e-05	9.25274	8.59364	9.38451	8.88485	8.59073	8.89497	11.444	11.2849	11.4089	11.3563	11.4421	11.4595	8.93357	11.3993	-2.46571	0.181029
AAEL011109-RA	6.91e-05	11.57	11.8671	11.8399	11.776	11.89	11.7406	9.82364	10.2759	10.0749	10.2368	9.8011	10.1368	11.7806	10.0582	1.72242	3.2999
AAEL013447-RA	6.96e-05	12.5674	12.2248	12.2494	12.5663	12.2629	12.6415	9.35686	9.27344	8.61006	9.52425	9.48296	8.69598	12.4187	9.15726	3.26146	9.58954
AAEL002007-RA	6.98e-05	10.1655	10.069	10.5634	10.0299	9.99889	10.0123	11.7141	11.7952	11.806	11.839	11.7431	11.7127	10.1398	11.7683	-1.6285	0.323424
AAEL007325-RA	7.05e-05	12.6209	12.7276	12.6034	12.6169	12.771	12.5862	12.0331	12.0128	12.0381	12.1003	11.9917	11.9988	12.6543	12.0291	0.625205	1.54243
AAEL013133-RA	7.16e-05	9.39514	9.44258	9.65763	9.54174	9.37108	9.56275	11.0303	10.8846	10.7458	10.7122	11.0272	10.7211	9.49515	10.8535	-1.35839	0.390016
AAEL013008-RA	7.31e-05	10.124	10.2598	10.3027	10.2065	10.0828	10.2327	9.39891	9.36376	9.41184	9.34577	9.2241	9.4508	10.2014	9.36587	0.835547	1.78453
AAEL002680-RA	7.4e-05	11.3284	11.2855	11.6204	11.3001	11.2949	11.3917	12.4695	12.461	12.5565	12.6983	12.6725	12.5182	11.3702	12.5627	-1.19251	0.437541
AAEL009535-RA	7.43e-05	10.2493	10.452	10.2396	10.4271	10.4784	10.4263	11.3774	11.3783	11.3678	11.1828	11.3966	11.3545	10.3788	11.3429	-0.964105	0.512596
AAEL012777-RA	7.52e-05	11.2222	11.0065	11.4968	11.0518	11.0478	11.1255	12.8556	12.8002	13.1291	13.0381	12.8459	13.2179	11.1584	12.9811	-1.8227	0.282691
AAEL007559-RA	7.55e-05	11.1605	11.3486	11.2282	11.2494	11.2844	11.2632	10.5134	10.6467	10.4502	10.4533	10.4356	10.4129	11.2557	10.4854	0.770345	1.70568
AAEL009995-RA	7.61e-05	11.5195	11.6688	11.8007	11.6158	11.7155	11.7374	12.5644	12.6947	12.7984	12.6472	12.7414	12.8496	11.6763	12.716	-1.03968	0.486435
AAEL008587-RA	7.66e-05	13.716	13.8159	13.7149	13.7393	13.7393	13.7268	13.2535	13.3412	13.2869	13.2361	13.18	13.2205	13.742	13.253	0.488977	1.40345
AAEL003606-RA	7.66e-05	11.4771	11.578	11.4006	11.5269	11.6306	11.4908	12.3408	12.4397	12.563	12.4205	12.2984	12.4805	11.5173	12.4238	-0.906478	0.533486
AAEL011924-RA	7.67e-05	11.6106	11.8213	11.6939	11.7279	11.8544	11.7054	10.8217	10.976	10.9039	11.0111	10.8677	10.9145	11.7356	10.9158	0.819785	1.76514
AAEL013618-RA	7.8e-05	10.8583	11.1412	10.9508	11.0336	11.189	10.9769	9.81521	9.88112	9.92123	10.081	9.85091	9.90182	11.025	9.90855	1.11642	2.16809
AAEL003388-RA	7.84e-05	10.7972	10.7918	10.7287	10.8744	10.8207	10.8294	11.3248	11.3229	11.3039	11.2028	11.2747	11.2909	10.807	11.2867	-0.479662	0.717146
AAEL005981-RA	7.91e-05	13.0442	13.1407	13.0643	13.0489	13.15	13.0119	11.923	11.8374	11.9364	12.2266	11.8236	11.915	13.0767	11.9437	1.13301	2.19316
AAEL006410-RA	7.93e-05	13.9045	14.1313	13.3076	13.9641	14.1457	14.0276	8.82814	10.2401	9.01923	9.64118	8.91247	8.92052	13.9135	9.26028	4.65318	25.1621
AAEL007918-RA	7.95e-05	10.5034	10.3329	10.8391	10.2458	10.4221	10.3637	8.65972	8.6609	8.205	8.50709	8.55764	8.5094	10.4512	8.51663	1.93454	3.82257
AAEL013209-RA	8.04e-05	11.787	11.7311	11.8137	11.7089	11.7295	11.7422	12.3379	12.3181	12.5182	12.3252	12.3851	12.4374	11.7521	12.387	-0.634906	0.643983
AAEL001663-RA	8.06e-05	11.2632	11.1833	11.2329	11.2315	11.195	11.2546	10.3878	10.5947	10.519	10.632	10.4502	10.5638	11.2267	10.5246	0.702161	1.62694
AAEL006966-RD	8.15e-05	11.429	11.5031	11.1585	11.3802	11.4505	11.3877	10.3778	10.517	10.4034	10.4666	10.4767	10.448	11.3849	10.4482	0.936613	1.91403
AAEL009316-RB	8.17e-05	13.2573	13.2246	12.9866	13.2548	13.318	13.1044	11.028	10.9961	10.5877	11.3415	10.8937	10.567	13.1909	10.9023	2.28861	4.88584
AAEL008754-RA	8.26e-05	14.391	14.5124	14.1975	14.47	14.5167	14.3376	9.15896	10.6283	8.7816	9.00017	8.97012	8.73704	14.4042	9.2127	5.1915	36.5424
AAEL011722-RA	8.29e-05	12.7016	12.6435	12.6601	12.8158	12.7398	12.9114	13.6055	13.6802	13.5298	13.5979	13.7143	13.5974	12.7454	13.6208	-0.87548	0.545072
AAEL009762-RA	8.36e-05	10.5275	10.1006	11.2069	10.5469	10.0608	10.6415	13.518	13.6479	13.5227	13.549	13.5064	13.5216	10.5141	13.5443	-3.03021	0.12241
AAEL013395-RB	8.42e-05	12.691	12.6965	12.9597	12.7514	12.638	12.7844	13.7049	13.7206	13.6087	13.5944	13.6593	13.6166	12.7535	13.6507	-0.897243	0.536912
AAEL010986-RA	8.44e-05	12.3185	12.3085	12.005	12.367	12.2287	12.3447	10.9929	10.9938	10.9344	11.2087	10.9274	10.8826	12.2621	10.99	1.27213	2.41517
AAEL009943-RA	8.51e-05	11.4355	11.5121	11.3603	11.3859	11.5155	11.3643	10.648	10.807	10.6154	10.6464	10.5655	10.6298	11.429	10.652	0.776981	1.71354
AAEL006684-RA	8.57e-05	12.1781	12.1918	12.2287	12.2218	12.1434	12.1265	12.6072	12.5649	12.5396	12.5205	12.5802	12.5338	12.1817	12.5577	-0.375949	0.770598
AAEL004725-RA	8.8e-05	13.4742	13.5411	13.5118	13.5476	13.5368	13.4987	12.9942	13.1	12.9777	13.1148	13.0236	12.9753	13.5184	13.0309	0.487449	1.40196
AAEL002004-RA	8.86e-05	10.3651	10.1716	10.7292	10.1849	10.0477	10.1306	12.2479	12.437	12.3073	12.3188	12.0401	12.2666	10.2715	12.2696	-1.99811	0.250328
AAEL002348-RA	8.88e-05	9.72108	9.56982	10.1846	9.69525	9.57687	9.77738	11.7751	11.6193	11.9819	11.5635	11.7335	11.9436	9.75416	11.7695	-2.01532	0.247359
AAEL000956-RA	8.95e-05	11.5666	11.6842	11.191	11.5842	11.6796	11.7209	9.92774	10.1169	9.85968	10.0146	10.0952	10.0264	11.5711	10.0068	1.56432	2.95739
AAEL002017-RA	9.03e-05	10.0743	9.99889	10.4799	9.97408	9.96896	10.079	11.5909	11.6828	11.5618	11.7353	11.8684	11.6836	10.0959	11.6871	-1.59128	0.331878
AAEL006216-RA	9.04e-05	12.2873	12.4877	12.1749	12.4235	12.3725	12.3229	11.3028	11.3493	11.2338	11.4398	11.297	11.1523	12.3448	11.2958	1.04897	2.06905
AAEL007384-RA	9.07e-05	12.6422	12.7181	12.7203	12.7389	12.7264	12.7264	13.1316	13.0636	13.1608	13.1407	13.0576	13.0901	12.7121	13.1074	-0.395354	0.760303
AAEL006064-RA	9.19e-05	8.70938	8.62231	9.46576	9.23675	8.57317	9.22805	11.7822	11.7943	11.7557	11.7549	11.7189	11.608	8.97257	11.7356	-2.76308	0.14731
AAEL012945-RA	9.21e-05	12.8732	12.9563	12.8563	12.8571	12.9081	12.8771	12.4171	12.5376	12.4811	12.4589	12.4725	12.5152	12.888	12.4804	0.40763	1.32651
AAEL011449-RA	9.24e-05	13.5082	13.7773	12.8775	13.532	13.7642	13.6102	9.70082	10.39	9.45883	10.1262	9.86086	9.32975	13.5116	9.81109	3.70046	13.0002
AAEL010383-RA	9.35e-05	12.6149	12.725	12.6305	12.5521	12.6601	12.6052	11.9601	11.9697	11.8002	11.9454	11.8294	11.7732	12.6313	11.8797	0.751657	1.68373
AAEL010599-RA	9.39e-05	13.6166	13.6854	13.6819	13.647	13.6608	13.6641	13.9299	14.0265	13.9721	13.9482	13.9782	13.9406	13.6593	13.9659	-0.306602	0.808544
AAEL005239-RA	9.43e-05	11.5749	11.7119	11.7571	11.8113	11.7325	11.9651	10.4132	10.6565	10.4989	10.6831	10.4214	10.5492	11.7588	10.5371	1.22176	2.33231
AAEL009510-RA	9.45e-05	14.4312	14.4243	14.3943	14.4515	14.4557	14.5087	13.6936	13.7104	13.5485	13.7384	13.7587	13.5132	14.4443	13.6605	0.783815	1.72168
AAEL009949-RA	9.47e-05	11.8302	11.8284	11.9439	11.8875	11.8247	11.8906	12.4338	12.3352	12.4323	12.3289	12.3777	12.4658	11.8676	12.3956	-0.528053	0.69349
AAEL001988-RA	9.53e-05	10.245	10.0134	10.6373	10.0027	9.96131	10.0765	12.1074	12.3277	12.0972	12.2772	12.0042	12.2352	10.156	12.1748	-2.01878	0.246767
AAEL000191-RA	9.54e-05	13.2756	13.354	13.2919	13.3262	13.3678	13.3836	12.7001	12.6393	12.555	12.7022	12.7483	12.5331	13.3332	12.6463	0.686834	1.60975
AAEL004123-RA	9.77e-05	11.0044	11.0143	11.0942	10.9004	10.9945	10.8751	10.3853	10.3626	10.3754	10.417	10.341	10.3996	10.9805	10.3801	0.600363	1.5161
AAEL012782-RA	9.88e-05	10.1212	10.1773	10.4725	10.4741	10.181	10.4304	11.6787	11.8149	11.9006	11.702	11.5935	11.8714	10.3094	11.7602	-1.45078	0.365824
AAEL012055-RA	9.9e-05	12.455	12.5002	12.6182	12.5772	12.4343	12.5741	13.2869	13.3722	13.3643	13.4237	13.1832	13.3857	12.5265	13.336	-0.809508	0.570577
AAEL002278-RA	9.94e-05	13.0875	13.1825	13.0725	13.1316	13.1694	13.0495	12.3493	12.5057	12.3237	12.4781	12.3252	12.2958	13.1155	12.3796	0.7359	1.66544
AAEL001498-RA	0.000100466	12.0824	12.294	12.9247	12.3941	12.393	12.3154	14.3597	14.4482	14.4655	14.4338	14.5552	14.3851	12.4006	14.4412	-2.04065	0.243054
AAEL007694-RA	0.000100468	12.7627	12.6147	12.7929	12.9174	12.6286	12.8899	11.7428	11.702	11.6382	11.8191	11.7867	11.6328	12.7677	11.7203	1.04742	2.06683
AAEL001100-RA	0.000101573	11.3607	11.5072	11.5745	11.6895	11.5001	11.6376	12.4805	12.6251	12.6746	12.5723	12.5025	12.7122	11.5449	12.5945	-1.04959	0.483107
AAEL013489-RA	0.000101751	11.6046	11.776	11.9254	11.8053	11.7788	11.8364	12.8899	13.0266	12.9097	13.0114	12.7742	12.7469	11.7878	12.8931	-1.10535	0.46479
AAEL007015-RA	0.000102138	13.3221	13.2079	13.3568	13.3617	13.1479	13.3643	12.4348	12.4777	12.5011	12.5948	12.3888	12.4636	13.2934	12.4768	0.816655	1.76132
AAEL013861-RA	0.000102551	9.5383	9.73745	9.61409	9.8262	9.84067	9.92338	8.09434	8.28545	8.11067	8.45985	7.98951	8.18755	9.74668	8.1879	1.55878	2.94605
AAEL011594-RA	0.000103088	12.6991	12.6315	12.6417	12.7137	12.6714	12.7703	12.1902	12.24	12.1565	12.2716	12.231	12.1714	12.688	12.2101	0.477848	1.39266
AAEL006857-RA	0.000103267	12.1729	12.3857	12.3113	12.2162	12.3689	12.2566	11.6051	11.6575	11.5603	11.6557	11.6119	11.5486	12.2853	11.6065	0.678726	1.60073
AAEL003037-RA	0.000103404	12.9351	12.8601	12.7774	12.9513	12.8449	13.0179	12.1615	12.2021	12.2656	12.2731	12.2112	12.2211	12.8978	12.2224	0.675357	1.59699
AAEL014231-RA	0.000103636	11.5229	11.301	11.4847	11.4685	11.2904	11.5158	10.5019	10.414	10.5007	10.4477	10.5617	10.6257	11.4305	10.5086	0.921906	1.89462
AAEL006947-RA	0.000104748	9.8145	10.1601	9.91778	10.0443	10.2238	10.0695	8.80893	8.81784	8.76206	8.91736	8.91862	8.70938	10.0383	8.82237	1.21597	2.32297
AAEL006723-RA	0.000109976	12.6263	12.8814	12.7137	12.825	12.8425	12.8011	11.9379	11.8141	11.8425	12.0333	11.9587	11.9152	12.7817	11.917	0.864708	1.82097
AAEL008500-RA	0.000110253	11.9439	11.7991	11.7843	11.7075	11.8911	11.738	12.9174	12.8414	12.8656	12.6462	13.0065	12.8559	11.8107	12.8555	-1.04484	0.484698
AAEL005810-RA	0.00011057	11.0854	10.7302	10.7945	10.7492	10.4981	10.6831	8.38536	7.95585	7.66748	8.4131	8.28445	7.72743	10.7567	8.07228	2.68445	6.42838
AAEL004021-RA	0.000111687	10.0329	10.3387	10.955	10.5084	10.3106	10.4528	12.757	12.4881	12.7187	12.6937	12.7154	12.6149	10.4331	12.6646	-2.23155	0.21293
AAEL009672-RA	0.000112501	11.934	11.8602	11.9835	11.9781	11.864	11.9693	12.6292	12.7037	12.5205	12.5053	12.5854	12.5519	11.9315	12.5826	-0.651128	0.636782
AAEL006062-RA	0.000113145	12.0242	12.1074	12.0303	12.1038	12.0942	11.9773	12.758	12.8682	12.8093	12.6198	12.7568	12.8417	12.0562	12.7757	-0.719459	0.607325
AAEL004444-RA	0.000113994	13.1126	13.2844	13.1511	13.2074	13.3188	13.1568	12.5189	12.5948	12.4737	12.6042	12.5264	12.5171	13.2052	12.5392	0.666007	1.58668
AAEL014545-RA	0.000114033	11.736	11.7189	11.8428	11.8411	11.6945	11.8322	12.3849	12.4282	12.4655	12.3803	12.3237	12.4854	11.7776	12.4113	-0.633753	0.644497
AAEL006189-RA	0.000114403	13.086	13.0244	12.8372	13.0328	12.9618	13.1667	12.155	12.2089	12.0396	12.1662	12.1526	12.1478	13.0182	12.145	0.873127	1.83163
AAEL011422-RA	0.000114713	10.564	10.8048	10.8937	10.7352	10.8239	10.6508	9.21983	9.40295	9.5429	9.25662	9.15745	9.50857	10.7454	9.34805	1.39735	2.63417
AAEL008901-RA	0.000115718	10.9916	11.1245	10.9075	11.1251	11.1204	11.0955	10.2259	10.2509	10.2593	10.3295	10.3583	10.1671	11.0608	10.2652	0.79559	1.73579
AAEL003203-RA	0.000115902	13.8281	13.8334	13.768	13.8756	13.7968	13.843	13.4068	13.4511	13.3509	13.4594	13.4047	13.3475	13.8242	13.4034	0.420785	1.33866
AAEL001375-RA	0.000116035	13.8334	13.756	13.7733	13.7892	13.7633	13.7371	14.0833	14.1136	14.1475	14.1004	14.0492	14.1013	13.7754	14.0992	-0.323846	0.798937
AAEL007374-RA	0.000116977	13.1676	13.2342	13.2492	13.1795	13.271	13.1671	13.7235	13.6556	13.7469	13.6495	13.7882	13.7654	13.2114	13.7215	-0.51008	0.702184
AAEL012492-RA	0.000116996	8.39236	8.38372	8.71495	8.69507	8.46827	8.79589	9.91532	10.2089	10.3176	10.2225	10.2366	10.3173	8.57504	10.203	-1.628	0.323537
AAEL010894-RA	0.000117598	13.0424	13.1694	12.7684	13.1185	13.1148	13.0499	7.9019	8.91686	7.68491	9.22732	7.78739	7.7184	13.0439	8.20613	4.83778	28.5967
AAEL001806-RA	0.000117891	10.6402	10.8509	10.9323	11.0339	10.806	11.0609	12.0597	12.0751	12.2357	12.1983	12.024	12.1131	10.8874	12.1177	-1.23028	0.426235
AAEL015533-RA	0.000117991	11.4955	11.2635	12.0434	11.5815	11.3001	11.5677	13.6013	13.5853	13.6415	13.7074	13.4796	13.4807	11.542	13.5826	-2.04066	0.243052
AAEL003569-RA	0.000118834	12.3553	12.4685	12.4923	12.5422	12.4888	12.4754	11.9832	11.9758	11.9879	12.0404	12.0293	11.9844	12.4704	12.0002	0.470231	1.38533
AAEL014332-RA	0.000120227	13.6781	13.6083	13.8183	13.7773	13.6013	13.7413	12.9727	12.9019	12.911	13.0384	12.8859	12.8519	13.7041	12.927	0.777112	1.7137
AAEL008735-RA	0.000120559	13.7667	13.665	13.5804	13.7206	13.6296	13.7295	11.8275	11.9594	11.6674	12.3672	11.8718	11.7501	13.682	11.9072	1.77476	3.42181
AAEL004496-RA	0.000120951	13.6715	13.7626	13.6133	13.7361	13.7119	13.7004	13.0719	13.2164	13.0352	13.0437	13.0085	13.0513	13.6993	13.0712	0.628145	1.54558
AAEL006348-RA	0.00012274	9.17858	9.70559	9.48592	9.8684	9.62411	9.8026	11.4814	11.753	11.8201	11.6842	11.4348	11.7141	9.61087	11.6479	-2.03707	0.243658
AAEL005815-RA	0.000123544	8.43731	8.42233	8.68848	8.69598	8.48827	8.66729	9.67426	9.65622	9.70183	9.84436	9.55867	9.78055	8.56661	9.70265	-1.13604	0.455007
AAEL004109-RA	0.000123749	11.9269	11.8095	11.9407	11.8132	11.9923	11.7628	12.9273	12.8915	12.7235	12.7783	13.0317	12.8296	11.8742	12.8637	-0.989433	0.503676
AAEL000399-RA	0.000123876	11.3843	11.5417	11.5997	11.5618	11.4761	11.5036	12.158	12.2526	12.2921	12.1998	12.1216	12.278	11.5112	12.217	-0.705804	0.613101
AAEL001521-RA	0.00012392	12.2559	12.2995	11.792	12.3336	12.2145	12.4231	10.5034	10.5087	10.4028	10.7014	10.3738	10.4952	12.2198	10.4976	1.72221	3.2994
AAEL005747-RA	0.000124571	12.3977	12.6202	12.4197	12.5668	12.5833	12.5876	11.3796	11.5583	11.4076	11.6692	11.3607	11.4313	12.5292	11.4678	1.0614	2.08695
AAEL005529-RA	0.000124584	11.0054	9.6691	10.2745	9.49042	9.73917	9.63334	14.2019	14.0595	13.956	13.8665	14.2772	14.0658	9.96865	14.0712	-4.10251	0.0582131
AAEL011393-RA	0.000124993	12.8057	12.8061	12.8019	12.671	12.8417	12.7086	11.9835	12.0972	11.8906	12.0878	12.0233	11.8941	12.7725	11.9961	0.77643	1.71289
AAEL014164-RA	0.000126741	8.61497	8.01611	7.98167	8.05434	8.17032	8.1532	10.9406	10.95	10.9795	10.2659	11.2063	10.9529	8.1651	10.8825	-2.71741	0.152047
AAEL009184-RA	0.000127428	8.22789	8.49048	9.73586	8.50543	8.44936	8.47388	12.563	12.6097	12.3905	12.8579	12.5668	12.4039	8.64715	12.5653	-3.91815	0.0661486
AAEL007146-RA	0.000128187	10.4177	10.5437	10.4346	10.4867	10.5477	10.497	9.81908	9.80028	9.73657	9.87045	9.60897	9.7418	10.4879	9.76286	0.725048	1.65296
AAEL013239-RA	0.00012926	11.1069	11.1885	11.026	10.9153	11.1729	10.9535	9.88915	10.1266	9.82484	9.76794	9.81801	9.81744	11.0605	9.874	1.18654	2.27606
AAEL008300-RA	0.000129572	11.5625	11.5205	11.6455	11.5884	11.5569	11.6585	10.9135	11.0533	10.8452	11.0137	10.9648	10.9769	11.5887	10.9612	0.62749	1.54488
AAEL005433-RB	0.000129937	8.15842	8.44096	8.16095	8.24617	8.49844	8.22923	9.29275	9.43781	9.31331	9.38451	9.32912	9.38921	8.28903	9.35779	-1.06876	0.476729
AAEL009768-RA	0.000130518	10.4915	9.76899	11.0364	10.4253	9.81383	10.4234	13.5653	13.7822	13.6885	13.5242	13.6314	13.6763	10.3266	13.6447	-3.31808	0.100267
AAEL006100-RA	0.000132192	12.9534	12.9522	12.9307	13.0526	12.8948	13.0105	12.0321	12.0624	12.055	12.3201	12.0333	12.025	12.9657	12.088	0.877724	1.83747
AAEL011157-RA	0.000133897	12.7026	12.8739	12.7199	12.8172	12.8228	12.8567	12.2635	12.2112	12.2782	12.2242	12.2648	12.303	12.7988	12.2575	0.541357	1.45534
AAEL006899-RA	0.000136567	12.4754	12.3549	12.5656	12.5467	12.3644	12.4519	11.6103	11.4712	11.5854	11.7044	11.663	11.4939	12.4598	11.588	0.871796	1.82994
AAEL008584-RA	0.000136738	12.3318	12.4568	12.3803	12.4742	12.461	12.5074	11.7464	11.7891	11.7651	11.899	11.8637	11.7412	12.4353	11.8007	0.634522	1.55242
AAEL006149-RA	0.000137318	11.5723	11.6382	11.6649	11.6183	11.6527	11.6162	11.9358	12.0303	11.9568	12.0091	11.9648	12.0338	11.6271	11.9884	-0.361343	0.77844
AAEL007842-RA	0.000138187	12.3806	12.4009	12.5521	12.4423	12.3223	12.4573	12.9829	13.0324	12.9833	13.0252	12.9749	13.0606	12.4259	13.0099	-0.583989	0.667117
AAEL003910-RA	0.000138514	12.4816	12.666	12.5205	12.556	12.6198	12.5535	12.0017	12.0442	12.0313	12.0377	11.9287	12.0464	12.5662	12.015	0.55119	1.46529
AAEL009702-RA	0.000139884	12.2194	12.1237	12.0493	12.1577	12.0011	12.1757	11.4833	11.5356	11.4155	11.4924	11.4018	11.4329	12.1212	11.4602	0.660918	1.58109
AAEL013904-RA	0.000139911	10.7735	10.847	10.8877	10.5158	10.6918	10.5291	12.3014	12.261	12.0654	12.0388	12.0775	11.963	10.7075	12.1179	-1.41038	0.376214
AAEL014721-RA	0.000140412	12.4624	12.3037	12.3466	12.3883	12.3219	12.3687	12.8889	12.9672	12.9942	12.9289	13.0375	12.8696	12.3653	12.9477	-0.582467	0.667821
AAEL015277-RA	0.000140675	8.98157	8.40091	8.44096	8.34352	8.3727	8.36937	11.1537	11.1229	10.971	10.4645	11.1818	11.1585	8.48484	11.0087	-2.52389	0.173874
AAEL001919-RA	0.000140923	12.1506	12.0751	12.1434	12.0809	12.071	12.0415	12.6481	12.6308	12.6744	12.5353	12.5529	12.5475	12.0938	12.5982	-0.504407	0.70495
AAEL005465-RA	0.000143182	10.1991	10.3184	10.1544	10.1991	10.3359	10.2714	8.91365	9.16704	8.97645	9.30615	8.90196	9.08141	10.2464	9.05778	1.1886	2.27931
AAEL002039-RA	0.000143831	11.0904	10.9942	11.0389	11.0909	10.9265	11.025	10.0457	10.1262	9.96024	10.1953	9.84611	9.89214	11.0276	10.011	1.01669	2.02327
AAEL012814-RA	0.000144224	11.7256	11.7706	11.7976	11.8011	11.6982	11.7674	11.1642	11.0988	11.2736	11.1695	11.2504	11.2696	11.7601	11.2043	0.55575	1.46993
AAEL007201-RA	0.000145089	12.5565	12.3985	12.6495	12.5304	12.4494	12.5199	11.3296	11.1841	10.9843	11.4394	11.166	11.0191	12.5174	11.1871	1.33029	2.51454
AAEL013960-RA	0.000145695	13.0317	13.0647	12.9072	13.0885	13.1015	13.1158	12.4874	12.4948	12.5471	12.4784	12.5121	12.511	13.0516	12.5051	0.546442	1.46048
AAEL004093-RA	0.000145869	11.4221	11.3039	11.57	11.5229	11.3592	11.4898	12.2089	12.1764	12.2625	12.1611	12.3042	12.2444	11.4447	12.2262	-0.781592	0.581724
AAEL007303-RA	0.000146332	11.312	11.4454	11.3188	11.3495	11.4203	11.3966	10.762	10.7081	10.8566	10.8513	10.744	10.8488	11.3738	10.7951	0.578637	1.49344
AAEL014284-RA	0.000147056	9.91817	10.1478	10.13	10.1169	10.0805	10.1414	9.32757	9.42726	9.42634	9.37047	9.3547	9.46912	10.0891	9.39591	0.693201	1.61687
AAEL002622-RA	0.000147773	12.0854	12.1906	12.27	12.1336	12.1802	12.1669	11.6645	11.7342	11.7144	11.7111	11.6681	11.6444	12.1711	11.6894	0.48167	1.39636
AAEL011769-RA	0.000147871	12.2166	12.1768	12.2607	12.1929	12.2579	12.3382	10.341	10.0174	9.78545	10.4848	10.4545	9.90293	12.2405	10.1644	2.07616	4.21684
AAEL004689-RA	0.000148299	9.91997	9.89118	10.101	9.97827	9.87356	10.0222	10.9913	10.9252	10.7617	11.0291	11.1184	10.9658	9.96437	10.9653	-1.0009	0.499689
AAEL015549-RA	0.000148308	12.1886	12.3271	12.3364	12.3192	12.4361	12.3568	11.3867	11.5672	11.5763	11.6382	11.5234	11.498	12.3274	11.5317	0.795701	1.73592
AAEL013524-RA	0.000149034	13.8116	13.7189	13.6876	13.8143	13.7323	13.7667	12.9994	13.1039	12.9837	12.8019	12.8951	13.0128	13.7552	12.9661	0.789096	1.72799
AAEL008696-RA	0.000149067	11.8658	11.9318	12.0017	11.8589	11.91	11.8377	12.4103	12.447	12.3729	12.3806	12.5014	12.4542	11.901	12.4277	-0.526728	0.694127
AAEL015398-RA	0.000149235	11.1943	11.1184	11.2269	11.0782	11.0374	11.0818	11.8445	11.8553	11.9561	11.7262	11.8627	11.7959	11.1228	11.8401	-0.717286	0.608241
AAEL007444-RA	0.000150043	12.7924	12.7385	12.7662	12.7609	12.7016	12.7174	12.3349	12.4338	12.3485	12.4067	12.3708	12.3169	12.7462	12.3686	0.377582	1.29916
AAEL009480-RA	0.000151903	13.1897	13.409	13.3002	13.2275	13.3563	13.2635	12.543	12.6032	12.5175	12.6641	12.4557	12.5232	13.291	12.5511	0.73993	1.6701
AAEL007971-RA	0.000152237	13.5616	13.7393	13.5437	13.6495	13.7049	13.6166	12.8833	13.0042	12.8535	12.9388	12.7771	12.9152	13.6359	12.8953	0.74058	1.67085
AAEL015494-RA	0.000154626	10.5588	10.5224	10.5314	10.5638	10.5264	10.5342	9.92123	10.017	10.0635	10.13	9.95474	10.0316	10.5395	10.0197	0.519833	1.43379
AAEL007534-RA	0.00015516	13.5476	13.6055	13.5938	13.5911	13.5745	13.6347	13.2617	13.316	13.2275	13.2793	13.2068	13.2252	13.5912	13.2527	0.33844	1.26439
AAEL007544-RA	0.000156409	8.55311	8.68756	8.81597	9.03071	8.7261	9.05822	10.3333	10.2833	10.3002	10.2484	10.181	10.4666	8.81195	10.3021	-1.49017	0.355971
AAEL008129-RA	0.000156451	9.71271	9.54028	10.072	9.75647	9.55966	9.85619	11.3619	11.5704	11.325	11.2102	11.2878	11.257	9.74955	11.3354	-1.58583	0.333134
AAEL006439-RA	0.000156758	12.9555	12.8709	12.8885	12.8792	12.77	12.8329	12.0096	11.8408	11.7089	11.8777	11.8818	11.607	12.8662	11.821	1.04521	2.06366
AAEL009378-RA	0.000157707	10.0714	10.3589	10.3758	10.1909	10.4021	10.2301	8.93974	9.05164	9.16618	8.87696	8.91618	9.18733	10.2715	9.02301	1.24853	2.376
AAEL013080-RA	0.000159035	8.79449	9.11899	8.60417	8.92529	9.05419	8.86323	10.1492	10.3235	10.3164	10.1872	10.1853	10.2655	8.89339	10.2378	-1.34445	0.393805
AAEL015151-RA	0.000159109	12.5933	12.7264	12.5477	12.8115	12.7841	12.7734	11.7666	11.8432	11.8359	11.9269	11.7084	11.817	12.7061	11.8163	0.889743	1.85285
AAEL003891-RA	0.000159517	13.552	13.4875	13.6734	13.5804	13.4641	13.5496	12.4838	12.4661	12.7519	12.4685	12.697	12.5841	13.5512	12.5752	0.975959	1.96695
AAEL008819-RA	0.000161081	12.9727	13.0465	12.8732	12.9026	13.0664	12.9959	12.2785	12.2076	12.0854	12.1832	12.1511	12.3205	12.9762	12.2044	0.771833	1.70744
AAEL008056-RA	0.000161833	11.4457	11.6376	11.3837	11.3534	11.6594	11.4629	10.57	10.5877	10.583	10.6565	10.6122	10.5839	11.4905	10.5989	0.891574	1.8552
AAEL007405-RA	0.000162296	11.275	11.3542	11.3039	11.3071	11.3395	11.228	10.6638	10.7812	10.5992	10.5737	10.5911	10.5224	11.3013	10.6219	0.679374	1.60144
AAEL015218-RA	0.000162446	9.65213	9.90076	9.86086	9.85584	9.84611	9.85282	8.64881	8.81693	8.92695	8.95286	8.72441	8.89002	9.82809	8.82666	1.00142	2.00198
AAEL010538-RA	0.000162499	13.0415	13.0684	13.1431	13.1138	13.0983	13.0719	13.3665	13.3992	13.425	13.4576	13.4453	13.4376	13.0895	13.4219	-0.332379	0.794226
AAEL011461-RA	0.00016274	10.21	9.94493	9.98315	9.88571	9.8684	9.94493	12.9795	12.6368	13.0776	12.0756	12.835	13.1834	9.97286	12.798	-2.82512	0.141109
AAEL005215-RA	0.000163536	13.545	13.5926	13.0573	13.549	13.6721	13.6083	11.7594	11.7232	11.3779	11.7419	11.7776	11.5284	13.504	11.6514	1.85263	3.61159
AAEL007121-RA	0.000163711	10.3583	10.4714	10.7081	10.6239	10.4492	10.5911	11.7314	11.8875	11.833	11.6951	11.5475	11.8684	10.5337	11.7605	-1.22681	0.427262
AAEL012829-RA	0.000164663	13.7482	13.7519	13.7857	13.6434	13.8249	13.647	11.7398	11.8109	11.5812	12.2789	11.9572	11.5212	13.7335	11.8149	1.91865	3.78068
AAEL006137-RA	0.000165811	14.1155	14.0908	14.1718	14.0538	14.0235	14.0571	12.9226	12.6861	12.4557	12.9029	12.9069	12.6225	14.0854	12.7494	1.336	2.5245
AAEL014871-RA	0.000166391	11.4056	11.5659	11.2306	11.5023	11.5579	11.4411	10.3681	10.3387	10.472	10.5811	10.3936	10.4258	11.4505	10.4299	1.02066	2.02884
AAEL007287-RA	0.000167042	13.9987	14.0375	13.8907	13.9362	14.0658	13.9927	12.6012	12.6017	12.2873	12.7665	12.6617	12.2584	13.987	12.5295	1.45748	2.74627
AAEL009098-RA	0.000167083	12.287	12.4923	11.6114	12.2248	12.4967	12.1927	9.68862	9.46345	9.41302	9.87301	9.7579	9.30256	12.2175	9.58309	2.63437	6.20905
AAEL004575-RA	0.000167223	11.51	11.444	11.5158	11.4984	11.4355	11.4742	12.2116	12.0428	12.3037	12.1297	12.262	12.2963	11.4797	12.2077	-0.728044	0.603722
AAEL013897-RA	0.000170489	11.9568	11.9579	12.1161	12.0321	11.962	12.0535	11.3451	11.3001	11.3905	11.4939	11.3873	11.3148	12.0131	11.3719	0.641111	1.55953
AAEL008285-RA	0.000171074	13.0953	13.2042	12.2548	13.0807	13.1368	12.9866	10.1285	9.92808	10.1826	10.512	9.83278	10.1655	12.9597	10.1249	2.83482	7.13453
AAEL005787-RA	0.000171911	11.9933	12.4304	11.9671	12.2374	12.4476	12.3697	9.82827	10.2297	9.74795	10.4087	10.0304	9.90253	12.2409	10.0246	2.21633	4.64711
AAEL001421-RA	0.000172677	13.8169	13.7876	13.8712	13.7882	13.7941	13.7929	14.224	14.1646	14.2088	14.1805	14.247	14.1155	13.8085	14.1901	-0.381575	0.767599
AAEL005962-RA	0.000173251	10.5144	10.6944	10.6199	10.7158	10.6373	10.6833	11.2563	11.1511	11.257	11.2021	11.2909	11.2563	10.6442	11.2356	-0.591443	0.663679
AAEL014229-RA	0.000174115	10.4989	10.4727	10.6484	10.7123	10.5463	10.7076	8.79163	9.05231	8.79589	9.30256	8.66654	8.84328	10.5977	8.9087	1.68902	3.22438
AAEL011699-RA	0.000175577	14.0346	13.9342	13.6608	13.8615	13.8267	13.9299	12.7826	12.6991	12.4647	12.803	12.6841	12.5674	13.8746	12.6668	1.2078	2.30985
AAEL001164-RA	0.000177593	12.9968	13.043	12.9452	13.0749	13.0085	13.0307	12.5207	12.6232	12.5808	12.485	12.59	12.5102	13.0165	12.5517	0.464856	1.38018
AAEL009822-RC	0.000178717	12.4257	12.6209	12.5207	12.5102	12.6133	12.5439	11.7071	11.9187	11.7494	11.8676	11.737	11.7219	12.5391	11.7836	0.755483	1.6882
AAEL013309-RB	0.000181161	14.044	14.1563	13.9525	14.1552	14.1646	14.1457	13.3427	13.4402	13.3596	13.4709	13.3401	13.2914	14.1031	13.3741	0.72892	1.6574
AAEL010348-RA	0.000182208	11.9653	12.08	11.7119	12.0728	12.1185	12.0174	13.0289	13.0885	13.2849	13.1368	13.1148	13.1232	11.9943	13.1295	-1.13522	0.455266
AAEL009009-RA	0.000184622	11.8913	12.147	11.7464	12.0381	12.1128	12.0634	6.64218	8.20322	6.56481	7.72139	6.64218	6.47021	11.9998	7.04066	4.95917	31.107
AAEL007054-RA	0.000184855	12.717	12.7498	12.6559	12.8306	12.7003	12.7771	12.1761	12.1853	12.1829	12.2396	12.0555	12.154	12.7384	12.1656	0.572883	1.48749
AAEL009783-RA	0.000187118	10.5779	10.1121	10.0887	9.65763	9.81198	9.61689	12.8346	12.5362	12.6111	12.3765	12.838	12.638	9.97753	12.6391	-2.66154	0.15805
AAEL002951-RA	0.000187676	8.5195	8.75921	8.74167	8.99769	8.61774	8.96922	10.3642	10.3055	10.686	10.3617	10.2872	10.5992	8.76751	10.434	-1.66648	0.31502
AAEL007134-RA	0.000188174	13.1865	13.3447	13.1536	13.3136	13.3453	13.2601	12.05	12.2082	12.1588	12.4231	12.0196	12.1074	13.2673	12.1612	1.10609	2.15262
AAEL003405-RB	0.000188185	9.48135	9.80495	9.76966	9.77916	9.69331	9.66696	8.14333	8.49048	8.3648	8.58095	8.21006	8.31595	9.69923	8.35093	1.34831	2.54613
AAEL000964-RA	0.000188689	10.3941	10.5943	10.521	10.6184	10.621	10.7087	9.20547	9.35521	9.01849	9.51108	9.26824	9.31728	10.5762	9.27929	1.29695	2.45708
AAEL013395-RA	0.000189644	12.5954	12.6768	12.8739	12.6526	12.6038	12.6706	13.5601	13.5476	13.4408	13.3914	13.5441	13.4611	12.6788	13.4909	-0.812004	0.56959
AAEL005341-RA	0.000190029	11.026	11.2768	11.2321	11.2385	11.2546	11.3073	11.9561	11.9862	12.0306	12.1514	12.0535	12.1178	11.2226	12.0493	-0.826705	0.563815
AAEL007043-RA	0.000191283	12.9289	12.9385	12.8595	12.9287	12.9124	12.8467	13.3769	13.365	13.3804	13.3252	13.2478	13.3013	12.9024	13.3328	-0.430341	0.742086
AAEL013483-RA	0.000192077	9.88811	9.92338	9.6691	10.1296	9.91908	10.1098	7.93114	8.06547	8.17474	8.5238	7.93899	8.08513	9.93984	8.11988	1.81996	3.53072
AAEL003251-RA	0.000192118	11.2982	11.1103	11.5931	11.2607	11.0787	11.0887	12.5948	12.6759	12.7552	12.7177	12.5232	12.6493	11.2383	12.6527	-1.41439	0.375168
AAEL014408-RA	0.000192395	10.219	10.102	10.4629	10.2375	10.1306	10.3002	12.2968	11.6868	12.2893	12.0134	12.294	12.3524	10.242	12.1554	-1.91342	0.265463
AAEL002533-RA	0.000193354	10.8448	10.3848	11.0111	10.8609	10.4253	10.9265	8.70775	8.70938	8.46565	8.93163	8.68848	8.52777	10.7422	8.67178	2.07046	4.20022
AAEL005913-RA	0.000196299	11.8469	11.8718	11.9327	11.9693	11.8658	11.9587	11.3208	11.3373	11.3808	11.428	11.2237	11.3014	11.9075	11.332	0.575538	1.49023
AAEL011613-RA	0.000196856	13.655	13.602	13.5221	13.5609	13.5437	13.5577	11.7697	11.6241	11.3263	12.0934	11.6316	11.3145	13.5736	11.6266	1.94698	3.85567
AAEL007015-RB	0.000196921	13.4156	13.3279	13.4346	13.4721	13.2935	13.4322	12.8209	12.8471	12.7498	12.8634	12.7117	12.7677	13.396	12.7934	0.602536	1.51838
AAEL006196-RA	0.000197036	13.4266	13.5234	13.4858	13.5426	13.532	13.4114	13.9158	13.9512	13.9714	14.0078	13.9268	13.895	13.487	13.9447	-0.457699	0.728146
AAEL015017-RA	0.000197283	12.7174	12.8865	12.8387	12.8267	12.8162	12.8727	12.2242	12.3661	12.274	12.3102	12.2037	12.2694	12.8264	12.2746	0.551759	1.46587
AAEL012955-RA	0.000197617	8.63991	8.86665	8.90233	9.05078	8.90515	9.1418	10.3522	10.4616	10.2407	10.6113	10.2923	10.2854	8.91777	10.3739	-1.45615	0.364465
AAEL007597-RA	0.000198345	8.63813	8.62859	8.88208	8.80769	8.58569	8.95557	10.0379	10.07	10.2362	10.4082	10.1228	10.3909	8.74962	10.211	-1.4614	0.363141
AAEL007773-RA	0.000199582	11.3229	11.5427	11.237	11.3592	11.5991	11.4663	12.5093	12.8283	12.719	12.5558	12.5873	12.7665	11.4212	12.661	-1.23984	0.423419
AAEL007808-RA	0.000200084	8.92439	8.93651	8.89872	8.98157	9.00998	8.98449	7.59875	8.04298	7.89079	7.63146	7.72139	7.87353	8.95594	7.79315	1.16279	2.2389
AAEL009505-RA	0.000200114	9.83204	10.3066	10.0552	10.0711	10.3083	10.1233	8.61114	8.73941	8.65453	8.86764	8.50852	8.73941	10.1161	8.68677	1.42934	2.69323
AAEL005072-RA	0.000201468	12.4589	12.6717	12.5745	12.6147	12.7235	12.5921	11.8177	11.8634	11.8779	11.9142	11.697	11.8089	12.6059	11.8299	0.776041	1.71243
AAEL002080-RA	0.000201949	8.90306	9.08855	9.01804	9.22262	9.06936	9.26476	9.95401	10.0842	10.1386	10.0489	10.0388	10.0865	9.0944	10.0585	-0.964092	0.512601
AAEL004060-RA	0.000202104	12.6714	12.729	12.6333	12.791	12.7342	12.7888	12.2485	12.1702	12.2684	12.2227	12.2403	12.2799	12.7246	12.2383	0.486283	1.40083
AAEL001230-RA	0.00020538	11.513	11.5644	11.5475	11.4995	11.6514	11.4953	10.9824	10.9942	11.0364	11.1083	10.9627	11.0529	11.5452	11.0228	0.522354	1.4363
AAEL007579-RA	0.000205594	10.3525	10.2944	11.8191	10.4824	10.2334	10.5877	14.5002	14.6216	14.5552	14.577	14.5498	14.5167	10.6283	14.5534	-3.92518	0.0658267
AAEL002088-RA	0.000206111	12.9259	13.0643	12.8145	13.0167	13.0484	13.0465	12.3006	12.331	12.2909	12.334	12.2238	12.2904	12.986	12.2951	0.690914	1.61431
AAEL014136-RA	0.000208345	11.2996	11.3461	11.6361	11.7135	11.3983	11.6772	9.98532	9.69575	9.92338	10.1671	9.97316	9.85039	11.5118	9.93251	1.57928	2.9882
AAEL005522-RA	0.000209987	11.6485	11.6509	11.6202	11.7269	11.7226	11.7189	12.1105	12.0975	12.2151	12.1275	12.0916	12.1927	11.6813	12.1391	-0.457819	0.728086
AAEL011082-RA	0.00021114	10.1764	10.3919	10.4562	10.3377	10.4456	10.3926	9.20218	9.36611	9.46576	9.50968	9.31211	9.41424	10.3668	9.37835	0.988404	1.98399
AAEL004392-RA	0.000212419	11.1717	11.2624	11.1852	11.2714	11.2574	11.3553	11.8861	11.9258	11.8681	11.7847	11.785	11.9364	11.2506	11.8644	-0.613789	0.653478
AAEL001796-RA	0.000215845	11.7628	11.9122	11.9609	11.8737	11.8403	11.9311	12.7533	12.545	12.693	12.6056	12.6702	12.8237	11.8802	12.6818	-0.801634	0.573699
AAEL002428-RA	0.000216051	13.6176	13.5173	13.4284	13.6371	13.4629	13.549	12.9373	12.9578	12.9169	13.0017	12.9241	12.8865	13.5354	12.9374	0.598011	1.51363
AAEL011222-RA	0.000217065	11.6806	11.7406	11.2216	11.5284	11.7765	11.6296	9.46487	9.31255	9.77567	9.79067	9.40295	9.83865	11.5962	9.59756	1.99867	3.99632
AAEL010326-RA	0.000220924	11.7054	12.0624	11.7409	11.872	12.0689	11.8432	10.0495	10.3769	10.3011	10.5349	10.0205	10.2489	11.8821	10.2553	1.62685	3.08838
AAEL012217-RA	0.000223167	14.1214	14.0168	14.1084	13.9987	13.9837	14.0346	12.9097	13.0495	12.8175	13.2275	12.9026	12.8255	14.0439	12.9554	1.08858	2.12665
AAEL011979-RA	0.000225013	13.1039	13.2488	13.2504	13.2158	13.2431	13.1572	13.655	13.7435	13.687	13.6693	13.6192	13.6953	13.2032	13.6782	-0.474995	0.719469
AAEL009574-RA	0.000225524	12.9566	12.5007	12.3255	12.7587	12.4197	12.7609	10.4686	10.2733	9.90633	10.0831	10.4939	9.80028	12.6203	10.1709	2.44942	5.46196
AAEL010179-RA	0.00022558	10.3657	10.6881	10.3364	10.723	10.7242	10.6948	8.42517	8.78222	8.5238	9.05078	8.48029	8.55164	10.5887	8.63565	1.95304	3.87188
AAEL013367-RA	0.000227438	13.4987	13.3702	13.2756	13.2808	13.4076	13.3503	12.3232	12.0692	12.0141	12.2419	12.4021	12.0485	13.3639	12.1832	1.18069	2.26686
AAEL000314-RA	0.000229682	11.1251	11.4894	11.0962	11.5566	11.5529	11.5155	9.72432	9.85926	9.70404	9.98707	9.78008	9.67351	11.3893	9.78805	1.60126	3.03407
AAEL009946-RA	0.000230372	12.9961	13.0925	13.0508	13.0606	13.0765	12.9705	13.3752	13.4047	13.4376	13.4556	13.3829	13.4356	13.0411	13.4152	-0.374097	0.771588
AAEL005515-RC	0.000231002	14.1741	14.2211	14.2019	14.1954	14.224	14.2118	14.4064	14.4406	14.4581	14.4368	14.391	14.47	14.2047	14.4338	-0.22911	0.853161
AAEL014767-RA	0.000231447	12.7872	12.5433	12.9903	13.0001	12.5433	13.0706	10.4253	10.1189	10.2772	10.9438	10.5314	10.4224	12.8225	10.4532	2.3693	5.16689
AAEL004569-RA	0.000231977	11.5136	11.7655	11.577	11.7158	11.7955	11.7732	10.5093	10.6755	10.6948	10.7936	10.579	10.7511	11.6901	10.6672	1.02291	2.03201
AAEL001616-RA	0.000233197	13.1981	13.3462	13.2552	13.2473	13.3252	13.2497	12.8368	12.8734	12.8068	12.8709	12.8989	12.8346	13.2703	12.8536	0.416716	1.33489
AAEL012143-RA	0.000234097	9.686	9.5714	9.61993	9.60945	9.54174	9.63409	11.5463	11.3852	11.2966	10.88	11.6084	11.2378	9.61044	11.3257	-1.71529	0.304542
AAEL013047-RA	0.000234288	11.6336	11.7079	11.6695	11.7805	11.776	11.781	12.2207	12.2283	12.1718	12.3109	12.2769	12.2507	11.7248	12.2432	-0.518454	0.698119
AAEL008438-RA	0.000234577	13.527	13.6593	13.6272	13.6356	13.6181	13.666	13.0768	13.1341	13.1642	13.2261	13.1009	13.083	13.6222	13.1309	0.491342	1.40575
AAEL004366-RA	0.000234617	11.2446	11.4259	11.1302	11.292	11.4719	11.1958	9.41184	9.65128	9.11051	9.72223	9.34234	9.09594	11.2934	9.38902	1.90438	3.74347
AAEL007968-RA	0.000236528	11.2325	11.0499	11.5545	11.4079	11.0397	11.3595	12.6348	12.8841	12.7774	12.79	12.6422	12.8567	11.274	12.7642	-1.49022	0.355958
AAEL006118-RA	0.000238945	11.0114	11.1469	10.9955	11.026	11.1065	11.046	10.6452	10.5025	10.5542	10.5381	10.5624	10.5138	11.0554	10.5527	0.502673	1.41684
AAEL008726-RA	0.000239946	13.2478	13.3044	12.2984	13.3221	13.3503	13.3092	9.93767	9.89161	10.3744	10.0401	10.0511	10.4087	13.1387	10.1173	3.02142	8.11966
AAEL009094-RA	0.000240045	11.9295	11.946	11.8913	12.0496	11.9775	11.9766	11.4127	11.303	11.4277	11.4141	11.4888	11.3229	11.9617	11.3949	0.566872	1.48131
AAEL000839-RA	0.000240101	11.3761	11.5319	11.6767	11.5108	11.5402	11.5182	12.3763	12.5053	12.5639	12.3389	12.393	12.6056	11.5256	12.4638	-0.93819	0.521887
AAEL004743-RB	0.000241394	10.0849	10.1368	10.0897	10.221	10.2407	10.2266	11.166	11.1065	11.1176	10.938	11.3153	11.026	10.1666	11.1116	-0.944944	0.51945
AAEL001483-RA	0.000241677	12.3393	12.4161	12.1563	12.3616	12.3795	12.1645	11.3682	11.4617	11.425	11.5068	11.3506	11.2768	12.3029	11.3982	0.904701	1.87216
AAEL009516-RA	0.000242754	11.9388	11.992	12.0068	11.8664	11.9849	11.9388	12.5755	12.5598	12.399	12.4473	12.5067	12.5199	11.9546	12.5014	-0.546748	0.684561
AAEL006912-RA	0.000242763	12.5467	12.6015	12.545	12.6531	12.5891	12.5268	13.2924	13.3635	13.2646	13.2823	13.1232	13.1455	12.577	13.2452	-0.668203	0.62929
AAEL003799-RA	0.000248028	12.9124	12.8283	13.0065	12.9069	12.916	12.8028	13.4408	13.5681	13.6314	13.5187	13.4815	13.5589	12.8955	13.5332	-0.637773	0.642704
AAEL009792-RA	0.000248037	8.18181	8.45985	8.802	8.68848	8.44031	8.56717	10.6991	10.7684	11.24	10.4789	10.6868	11.1073	8.52327	10.8301	-2.3068	0.202109
AAEL010257-RA	0.000248939	13.444	13.527	13.3975	13.3752	13.5974	13.5373	12.8306	12.8194	12.7093	12.8837	12.8049	12.7799	13.4797	12.8046	0.675075	1.59668
AAEL000134-RA	0.000248969	11.7706	12.1	11.9146	12.079	12.1161	12.023	11.0603	11.1715	11.0316	11.0856	11.0303	11.0731	12.0006	11.0754	0.925164	1.8989
AAEL003947-RA	0.000251118	9.52703	9.09297	9.79725	9.28895	9.07797	9.31416	11.4746	11.2465	11.3637	11.1285	11.5371	11.3713	9.34972	11.3536	-2.0039	0.249325
AAEL008341-RA	0.000251349	12.2769	12.2166	12.1941	12.2232	12.1575	12.3214	12.6896	12.7306	12.6214	12.6725	12.6721	12.6586	12.2316	12.6741	-0.442512	0.735852
AAEL001100-RB	0.00025547	11.3626	11.5068	11.5948	11.699	11.5713	11.6839	12.4026	12.6087	12.6789	12.6182	12.568	12.6582	11.5697	12.5891	-1.01938	0.493328
AAEL012171-RA	0.000256209	12.4117	12.3049	12.4734	12.2681	12.3306	12.3946	13.0013	12.9497	12.9222	12.9181	13.0597	13.0283	12.3639	12.9799	-0.616006	0.652475
AAEL006510-RA	0.000257604	12.0781	12.1086	12.0964	12.1918	12.1221	12.2079	12.5491	12.4825	12.5334	12.5835	12.5489	12.5227	12.1341	12.5367	-0.40254	0.756525
AAEL007156-RA	0.000258987	11.9575	12.0837	11.785	11.661	12.0561	11.6091	13.3174	13.2914	13.4068	13.1443	13.2194	13.3348	11.8587	13.2857	-1.42693	0.371921
AAEL012429-RA	0.000264083	12.0151	11.9804	12.2893	12.2045	11.9841	12.1682	12.9385	12.9811	12.9781	12.9647	12.9206	12.9666	12.1069	12.9583	-0.851336	0.554271
AAEL008328-RA	0.000266625	14.1691	14.1805	14.149	14.1395	14.1975	14.1954	13.9342	13.9055	13.9112	13.9512	13.9797	13.9118	14.1718	13.9323	0.239552	1.18063
AAEL001848-RA	0.000267117	12.2392	12.3002	12.2595	12.1938	12.3322	12.1794	12.7559	12.7826	12.8255	12.6896	12.8585	12.8147	12.2507	12.7878	-0.537084	0.689163
AAEL005413-RA	0.000271913	10.7665	10.9539	10.9344	11.0054	10.891	10.9973	10.288	10.2676	10.1814	10.3336	10.1905	10.2212	10.9247	10.247	0.677706	1.59959
AAEL007505-RA	0.000274409	11.5314	11.2976	10.9465	11.3506	11.2979	11.2529	12.6223	12.6305	12.4877	12.5467	12.576	12.4793	11.2795	12.5571	-1.27762	0.412475
AAEL006148-RA	0.000275711	9.27503	8.46493	9.05164	8.57902	8.70287	8.68	10.9681	10.9081	10.8356	10.6798	11.0103	10.9587	8.79225	10.8934	-2.1012	0.233065
AAEL013077-RA	0.000275853	12.9222	13.0328	12.6645	12.7918	13.0252	12.8617	11.5482	11.6416	11.388	11.83	11.5203	11.5208	12.883	11.5748	1.3082	2.47632
AAEL011332-RA	0.000276996	12.8849	12.7117	12.7093	12.693	12.8047	12.8306	11.9685	11.9487	11.7148	12.0157	11.9789	11.9264	12.7724	11.9255	0.846875	1.7986
AAEL013111-RA	0.000278226	11.2554	11.415	11.4417	11.3867	11.4529	11.3563	10.8021	10.8484	10.766	10.8943	10.8452	10.766	11.3847	10.8204	0.564326	1.4787
AAEL012184-RA	0.000278727	12.5983	12.5405	12.5865	12.6702	12.6328	12.68	11.3026	11.2602	11.4025	11.7655	11.4277	11.4589	12.6181	11.4362	1.18182	2.26863
AAEL009007-RA	0.000280086	13.307	13.4594	12.7833	13.1216	13.4556	13.1243	9.29048	9.05419	8.25302	9.84315	9.24305	8.32749	13.2085	9.0019	4.20663	18.4638
AAEL004471-RA	0.000280677	12.6219	12.5924	12.6047	12.6223	12.715	12.6549	12.1591	12.2253	12.1665	12.286	12.251	12.2079	12.6352	12.216	0.419211	1.3372
AAEL009257-RA	0.00028234	13.1735	13.2152	13.1303	13.1578	13.1929	13.1871	12.7398	12.5967	12.6611	12.6772	12.6324	12.7929	13.1761	12.6834	0.49275	1.40712
AAEL002977-RA	0.000283848	7.70501	7.9019	7.84718	8.22022	7.92701	8.21894	9.55966	9.5472	9.89823	9.6234	9.51169	9.8579	7.97004	9.66634	-1.6963	0.308576
AAEL005894-RA	0.000284771	12.0211	12.2681	12.0506	12.0712	12.2562	12.0375	11.093	11.3224	11.2021	11.3046	11.1752	11.1712	12.1174	11.2114	0.906003	1.87385
AAEL002673-RA	0.000286265	13.6074	13.5132	13.647	13.6909	13.5822	13.6598	12.295	12.2069	12.2257	12.7174	12.3346	12.2483	13.6168	12.338	1.27877	2.42632
AAEL003405-RA	0.000287921	9.25918	9.56749	9.47195	9.4464	9.52227	9.4316	7.80543	8.18755	8.03538	8.22394	7.72743	8.06966	9.44981	8.00823	1.44159	2.71619
AAEL005172-RA	0.000288454	13.7626	13.8013	13.8137	13.7876	13.7813	13.7206	13.5242	13.5337	13.5589	13.515	13.5373	13.4943	13.7779	13.5272	0.250637	1.18973
AAEL010468-RB	0.00028846	10.0779	10.2623	10.2089	10.1024	10.2281	10.0081	9.39196	9.47935	9.41248	9.45757	9.31063	9.35374	10.148	9.40096	0.747019	1.67832
AAEL007018-RA	0.000289795	11.6103	11.3738	12.2396	11.8466	11.4317	11.8294	13.7149	13.7704	13.852	13.7929	13.7783	13.7235	11.7219	13.772	-2.05012	0.241464
AAEL004461-RA	0.000293977	11.9494	11.8496	11.7583	11.6614	11.8479	11.7506	12.6059	12.6047	12.6223	12.4616	12.6744	12.6768	11.8029	12.6076	-0.804741	0.572465
AAEL011514-RA	0.000294635	12.9591	13.1031	12.937	13.0027	12.9873	13.0866	12.4766	12.4405	12.5133	12.4964	12.4631	12.5732	13.0126	12.4938	0.518782	1.43274
AAEL006825-RA	0.000297132	13.501	13.5504	13.4951	13.4516	13.5542	13.4951	13.0128	12.979	12.8104	12.9438	13.0128	12.8747	13.5079	12.9389	0.568989	1.48348
AAEL001167-RA	0.000297758	11.798	11.995	11.864	11.9697	12.0233	11.9809	11.0195	11.1489	11.0633	11.2813	11.0247	11.0693	11.9385	11.1012	0.837337	1.78675
AAEL002964-RA	0.000298177	11.1702	10.6792	11.9624	11.2668	10.7607	11.3334	14.1121	14.0833	14.1457	14.1313	14.3083	14.1365	11.1955	14.1529	-2.9574	0.128746
AAEL012189-RA	0.00029886	10.3548	9.99417	10.3926	10.3799	9.91817	10.2849	11.8019	11.7069	11.6692	11.9433	11.7655	11.5935	10.2208	11.7467	-1.52596	0.347249
AAEL005969-RA	0.000300941	13.2508	13.4266	12.6538	13.423	13.3928	13.3382	8.37347	8.97434	7.58457	9.33868	8.51088	7.60659	13.2475	8.39809	4.84944	28.8287
AAEL005104-RA	0.000301046	9.7404	9.87111	10.0911	9.7319	9.83792	9.7418	8.7481	8.65972	8.88781	8.71925	8.71495	8.89497	9.8357	8.7708	1.0649	2.09203
AAEL005853-RA	0.000301478	11.0182	11.1766	11.2782	11.2512	11.2237	11.2559	9.93431	10.2138	10.2951	10.2772	10.0936	10.1487	11.2006	10.1605	1.04016	2.05646
AAEL009737-RA	0.000303289	9.6145	9.78283	9.85039	9.929	9.76216	9.99234	8.6468	8.72868	8.85264	8.62548	8.63917	8.87334	9.82187	8.72768	1.09419	2.13493
AAEL013170-RA	0.000304343	10.9718	11.1777	11.2806	11.199	11.2017	11.2159	12.0718	12.2847	12.3928	12.1403	12.0981	12.2801	11.1745	12.2113	-1.03681	0.487404
AAEL000418-RA	0.000304576	12.06	12.1062	12.1678	12.0357	12.0815	12.0485	11.3877	11.4394	11.4806	11.565	11.3162	11.3373	12.0833	11.421	0.662235	1.58253
AAEL013761-RA	0.000305111	12.8278	12.8758	12.8833	12.813	12.8591	12.8705	12.5426	12.5236	12.4519	12.5823	12.4829	12.522	12.8549	12.5176	0.337344	1.26343
AAEL001919-RB	0.000305276	12.0984	12.06	12.1618	12.0525	11.9762	12.0725	12.6052	12.6749	12.6472	12.5732	12.5065	12.6072	12.0702	12.6024	-0.532158	0.69152
AAEL004564-RA	0.000305753	13.2514	13.0478	13.51	13.3678	13.0448	13.3196	14.4791	14.4515	14.391	14.4968	14.5645	14.4406	13.2569	14.4706	-1.21369	0.431164
AAEL014379-RA	0.000308701	13.3252	13.1951	13.5209	13.4161	13.1975	13.4224	12.1731	12.1346	11.9908	12.3566	12.1829	11.9756	13.3462	12.1356	1.21061	2.31436
AAEL004409-RA	0.000310328	10.7242	10.8907	10.8176	11.0682	10.9161	11.1075	9.8039	9.74347	9.84274	9.99541	9.72548	9.82006	10.9207	9.82184	1.09886	2.14185
AAEL007770-RA	0.000311688	11.6787	12.0739	11.9892	12.0438	12.0677	12.0434	10.6965	10.8775	10.6833	10.9211	10.8672	10.6638	11.9828	10.7849	1.1979	2.29406
AAEL001903-RA	0.000312003	9.67526	10.1742	9.92296	10.072	10.1382	10.0435	8.66292	8.687	8.73818	8.8425	8.84526	8.67469	10.0043	8.74176	1.26259	2.39925
AAEL002590-RA	0.000312864	11.7712	11.5677	12.1778	11.8038	11.6021	11.8403	13.1667	13.2129	13.3752	13.1933	13.2275	13.2904	11.7938	13.2443	-1.45053	0.365887
AAEL013514-RA	0.000314156	11.2653	11.6299	10.5723	11.153	11.598	11.0734	8.3493	7.9019	7.84718	8.51717	8.23826	7.76052	11.2153	8.10239	3.11293	8.65137
AAEL004511-RA	0.000315062	10.1665	10.4304	10.3872	10.3098	10.4923	10.4378	9.40478	9.35374	9.33391	9.46912	9.49757	9.57358	10.3707	9.43878	0.931894	1.90778
AAEL008045-RA	0.000317125	8.71382	9.2866	9.59225	9.77738	9.26392	9.72943	12.1131	12.3561	11.9234	12.1414	12.1016	11.905	9.3939	12.0901	-2.69623	0.154296
AAEL008951-RA	0.000318492	10.4492	10.5848	10.4626	10.417	10.5806	10.4383	9.8019	9.84761	9.81078	9.91261	9.67914	9.84436	10.4887	9.81607	0.672673	1.59402
AAEL002722-RA	0.000318825	11.398	11.3779	11.2982	11.2732	11.2963	11.3007	10.798	10.8282	10.7692	10.8919	10.6877	10.798	11.324	10.7955	0.528522	1.44245
AAEL001809-RA	0.000318902	12.294	12.2738	12.3729	12.3999	12.2476	12.3149	12.854	12.7498	12.8563	12.9361	12.8228	12.8399	12.3172	12.8431	-0.52596	0.694497
AAEL011458-RA	0.000319266	11.6091	11.3912	11.3804	11.2269	11.3134	11.2105	13.5609	13.6781	14.1805	13.8037	13.2975	14.2273	11.3553	13.7913	-2.43608	0.184785
AAEL012246-RA	0.000321013	12.8816	12.9869	12.9429	12.8854	12.9055	12.9064	12.4414	12.4885	12.5093	12.5885	12.4681	12.537	12.9182	12.5055	0.412667	1.33114
AAEL001744-RA	0.000321192	12.5475	12.6738	12.5881	12.6165	12.7088	12.6042	12.2069	12.2485	12.2033	12.1768	12.2041	12.1459	12.6232	12.1976	0.425582	1.34311
AAEL011622-RA	0.000321686	9.30418	9.41302	9.37417	9.2837	9.39514	9.26824	10.2518	10.1515	10.4533	10.2331	10.2352	10.509	9.33974	10.3057	-0.965915	0.511953
AAEL004931-RA	0.00032243	11.7494	11.9739	12.1403	11.9201	11.9045	12.0569	13.0415	13.0964	13.2074	12.9236	13.008	13.2352	11.9575	13.0854	-1.12783	0.457603
TF000419_Ty3_gypsy_Ele122_ORF3	0.000322751	10.2849	9.94422	9.59862	10.0222	9.91997	10.0342	8.43181	8.30832	8.28445	8.40404	8.60678	8.35163	9.96737	8.39784	1.56953	2.96808
AAEL006760-RA	0.00032406	9.41686	9.61993	9.72463	9.52145	9.5825	9.49693	8.35962	8.26355	8.53445	8.06547	8.37347	8.45164	9.56038	8.34137	1.21901	2.32788
AAEL013309-RC	0.000324642	14.1144	14.0947	13.9255	14.1457	14.0793	14.0947	13.323	13.4498	13.1878	13.3876	13.2607	13.2687	14.0757	13.3129	0.762758	1.69673
AAEL002595-RA	0.000325425	12.6139	12.0718	13.0289	12.4397	12.0784	12.3747	14.8053	14.9125	14.7184	14.7748	14.6141	14.7687	12.4346	14.7656	-2.33109	0.198734
AAEL005433-RA	0.000327855	8.01272	8.27689	7.88282	8.17032	8.35343	8.11067	9.20133	9.34889	9.27222	9.2241	9.32115	9.23987	8.13447	9.26793	-1.13346	0.455822
AAEL013309-RA	0.00033288	14.0168	14.1741	13.966	14.2067	14.1395	14.0991	13.3574	13.442	13.2421	13.4322	13.3764	13.3453	14.1004	13.3659	0.734477	1.66379
AAEL015561-RA	0.000339056	12.6744	12.719	12.3995	12.8865	12.6965	12.8548	11.1103	11.3091	10.8978	11.3263	11.1187	10.8919	12.7051	11.109	1.59611	3.02328
AAEL010120-RA	0.000340841	12.1626	12.1781	12.0415	12.0694	12.1749	11.9933	11.5244	11.4801	11.3478	11.4761	11.5047	11.3991	12.1033	11.4554	0.647941	1.56693
AAEL001742-RA	0.000341658	12.108	12.1225	12.1131	12.1979	12.1535	12.2001	12.4268	12.3979	12.437	12.4153	12.4254	12.4271	12.1492	12.4216	-0.272403	0.827939
AAEL001818-RA	0.000342026	8.52053	9.10008	8.52652	9.47964	9.12839	9.57509	11.8948	11.9454	11.9839	11.7861	11.8777	12.0434	9.05504	11.9219	-2.86684	0.137087
AAEL008887-RA	0.000342099	13.8603	13.9146	13.87	13.9244	13.9072	13.8267	13.6123	13.5203	13.5234	13.5853	13.5455	13.5658	13.8839	13.5587	0.325122	1.25277
AAEL001243-RA	0.000344969	9.44414	9.65622	9.54474	9.58125	9.59662	9.66419	8.76027	8.98984	8.91557	8.81007	8.83774	8.8864	9.58119	8.86665	0.714545	1.64097
AAEL011990-RA	0.000345624	9.22732	8.82937	9.33936	8.77019	8.86083	8.78065	11.3707	11.0934	11.135	10.717	11.3892	11.0965	8.96795	11.1336	-2.16569	0.222875
AAEL005672-RA	0.000346938	11.674	11.833	11.6589	11.7345	11.7769	11.6397	10.7815	10.873	10.9895	10.9482	10.6819	10.9206	11.7195	10.8658	0.853738	1.80718
AAEL011970-RA	0.00034797	10.6741	10.8775	10.7122	10.8317	10.9323	10.9339	9.94918	10.0677	9.92632	10.0921	10.0418	10.0502	10.827	10.0212	0.805756	1.74806
AAEL005001-RA	0.000350732	13.8531	13.7268	13.8221	13.7667	13.6371	13.8302	13.0745	13.1713	13.0299	13.149	12.9612	13.089	13.7727	13.0791	0.693531	1.61724
AAEL000021-RB	0.000352183	14.2103	14.0614	14.2649	14.0614	13.9927	14.093	13.376	13.2997	13.1925	13.3475	13.1855	13.1637	14.114	13.2608	0.853166	1.80646
AAEL015099-RH	0.000353856	12.4766	12.4171	12.4661	12.4169	12.3883	12.3962	12.8747	12.8175	12.7942	12.7422	12.7631	12.8394	12.4268	12.8052	-0.37835	0.769317
AAEL009822-RB	0.000355967	12.4376	12.5833	12.5357	12.5618	12.6339	12.5962	11.7174	11.8909	11.7353	11.9377	11.8872	11.7314	12.5581	11.8166	0.741421	1.67182
AAEL003243-RA	0.000356009	12.1867	11.5507	11.7553	11.6538	11.5662	11.7952	13.3037	13.3063	13.3695	13.5209	13.23	13.4963	11.7513	13.3711	-1.6198	0.32538
AAEL008705-RA	0.000356366	12.4197	12.191	12.3377	12.1898	12.2086	12.1711	11.5611	11.5884	11.5447	11.6038	11.6418	11.6007	12.253	11.5901	0.662875	1.58323
AAEL012037-RA	0.000356633	8.12728	8.22394	8.60678	8.25036	8.30243	8.41031	9.52058	9.79067	9.79863	9.96721	9.6145	9.7913	8.32018	9.74715	-1.42696	0.371913
AAEL007270-RA	0.000364766	9.90012	10.0388	9.96721	9.93617	10.0413	9.96235	9.38996	9.46651	9.29189	9.40762	9.26977	9.43355	9.97433	9.37655	0.597782	1.51339
AAEL005183-RA	0.000365251	10.2992	10.4952	10.497	10.3941	10.4663	10.389	9.38716	9.38407	9.66261	9.57291	9.42057	9.62674	10.4235	9.50901	0.914465	1.88487
AAEL013074-RA	0.000367098	12.9635	13.0771	12.969	12.9676	13.0622	12.956	13.3928	13.3626	13.3329	13.3722	13.3963	13.3557	12.9992	13.3687	-0.369531	0.774034
AAEL009149-RA	0.000369067	9.27344	9.30204	9.29048	9.19365	9.30718	9.21383	8.62166	8.27957	8.37115	8.36761	8.52053	8.33412	9.26344	8.41577	0.847664	1.79958
AAEL005693-RA	0.000369545	12.9795	13.0821	12.9203	13.0768	13.0563	13.0244	12.5649	12.5689	12.639	12.6072	12.5745	12.6093	13.0232	12.594	0.429279	1.34656
AAEL001639-RA	0.000370038	12.6042	12.5674	12.6056	12.7306	12.5674	12.8035	11.8306	11.6376	11.7779	11.9321	11.8322	11.7628	12.6465	11.7955	0.850938	1.80367
AAEL002980-RA	0.000372037	11.7449	11.7494	11.8994	11.7342	11.7516	11.7419	12.2298	12.2925	12.4056	12.2958	12.2844	12.346	11.7702	12.309	-0.538771	0.688357
AAEL005155-RA	0.00037315	10.0631	10.1676	10.2688	10.0383	10.1872	10.0911	9.02648	8.88708	9.12656	8.76929	9.03747	9.21311	10.136	9.01	1.12603	2.18257
AAEL006561-RA	0.000373419	10.8378	10.5953	11.0541	10.8775	10.5811	10.8097	11.9781	11.9266	11.996	11.8891	11.9879	11.8823	10.7926	11.9433	-1.15076	0.450388
AAEL000037-RA	0.000374031	10.227	9.78008	10.4271	10.1524	9.80687	10.1972	11.8268	12.1474	12.2599	12.1957	11.8561	12.2736	10.0984	12.0932	-1.9948	0.250903
AAEL002848-RA	0.000374208	13.681	13.4925	13.6569	13.574	13.6231	13.4894	14.1475	14.0817	14.1339	14.1112	14.1563	14.1805	13.5861	14.1352	-0.549051	0.68347
AAEL008687-RA	0.000376668	11.9193	12.0369	11.9561	11.9923	12.0027	12.0118	12.3489	12.3704	12.455	12.3875	12.4028	12.4926	11.9865	12.4095	-0.423006	0.745869
AAEL012571-RA	0.00037678	11.6904	11.6249	11.4801	11.492	11.4465	11.4113	12.5749	12.7802	12.7611	12.7334	12.3977	12.7378	11.5242	12.6642	-1.13996	0.453771
AAEL009782-RA	0.000383091	12.2579	12.3146	12.3389	12.3274	12.2574	12.344	11.7836	11.7321	11.8861	11.8451	11.7037	11.8515	12.3067	11.8004	0.506362	1.42046
AAEL005966-RA	0.000385816	11.3938	11.598	11.5646	11.505	11.6677	11.5466	10.6143	10.8855	10.7376	10.798	10.7427	10.7757	11.546	10.759	0.786976	1.72545
AAEL008418-RA	0.000387275	12.3753	12.522	12.4958	12.4457	12.5441	12.5049	11.5399	11.7311	11.7094	11.7283	11.4581	11.737	12.4813	11.6506	0.830683	1.77853
AAEL000599-RA	0.000390011	8.032	8.13951	8.45645	8.47651	8.18181	8.57317	10.4227	9.90453	10.4714	10.124	10.4042	10.5166	8.30991	10.3072	-1.99732	0.250465
AAEL001191-RA	0.000390266	11.608	11.7097	11.6031	11.5891	11.6842	11.6812	12.109	12.1572	12.0479	12.2089	12.0749	12.1396	11.6459	12.1229	-0.477042	0.718449
AAEL010467-RB	0.000391466	13.6755	13.6616	13.6365	13.7244	13.7444	13.6569	14.0048	14.0947	14.1214	14.0582	14.0276	14.0334	13.6832	14.0567	-0.373441	0.771939
AAEL009872-RA	0.000391978	13.8463	13.7941	13.8169	13.8647	13.874	13.8712	13.4188	13.4299	13.2497	13.3943	13.3657	13.2935	13.8445	13.3586	0.485904	1.40046
AAEL015354-RA	0.000392546	13.8102	13.7798	13.4938	13.6616	13.7206	13.7346	12.1062	11.8241	11.62	12.2057	11.9364	11.4852	13.7001	11.8629	1.83717	3.57309
AAEL005325-RA	0.000392623	13.9431	13.9422	13.5768	13.7315	13.9146	13.6535	12.1141	12.0208	11.791	12.4207	11.9086	11.7659	13.7936	12.0035	1.7901	3.45839
AAEL010027-RA	0.000394141	13.1291	12.8734	12.537	13.0149	12.8734	13.0452	11.4079	11.1559	11.0871	11.4674	11.334	11.0682	12.9122	11.2534	1.65876	3.15745
AAEL013732-RA	0.000394449	13.3678	13.3612	13.3829	13.4099	13.3136	13.415	12.5241	12.5823	12.5764	12.7937	12.4126	12.5159	13.3751	12.5675	0.807547	1.75023
AAEL012013-RA	0.000395488	12.5405	12.9423	12.2018	12.6645	12.9212	12.6179	10.6792	10.8141	10.4695	10.868	10.767	10.4851	12.648	10.6805	1.96753	3.91099
AAEL014445-RA	0.000397837	11.9258	11.8977	10.9446	11.8681	11.8961	11.931	7.1364	8.29436	7.78739	8.42797	7.31891	7.81688	11.7439	7.79698	3.94691	15.4219
AAEL013120-RA	0.000401001	10.4153	10.2304	11.6553	10.7807	10.3317	10.7862	13.8463	13.8785	13.9355	13.919	13.895	13.9234	10.7	13.8996	-3.19967	0.108844
AAEL014447-RA	0.000401486	12.8716	13.0442	12.9385	12.8811	13.0196	12.8318	12.3355	12.3113	12.1764	12.3127	12.2211	12.1941	12.9311	12.2585	0.672596	1.59394
AAEL011995-RA	0.000403355	12.8727	12.9406	12.9997	12.9578	12.9749	13.0128	12.5475	12.5896	12.4902	12.579	12.4793	12.4866	12.9598	12.5287	0.431072	1.34824
AAEL007493-RA	0.000407902	11.8432	12.0644	11.8445	11.9823	11.9697	11.9606	11.1089	11.1453	11.009	11.2979	11.0207	11.0606	11.9441	11.1071	0.837044	1.78639
AAEL010337-RA	0.000410973	12.2064	12.3616	12.0961	12.3725	12.3259	12.3777	13.1599	13.2005	13.2565	13.0655	13.1608	13.3447	12.29	13.198	-0.907934	0.532948
AAEL003043-RA	0.000411076	11.9422	12.1339	11.8762	11.9643	12.1077	11.9096	11.3498	11.2036	11.2701	11.2116	11.2653	11.2041	11.989	11.2508	0.738226	1.66812
AAEL001271-RA	0.000412516	11.7709	11.5039	12.2483	11.8327	11.5172	11.8623	13.5227	13.5025	13.5933	13.5485	13.4539	13.7346	11.7892	13.5592	-1.77002	0.293204
AAEL012456-RA	0.000413637	8.9669	9.11454	9.2091	9.38646	9.16227	9.37795	10.3468	10.2679	10.4249	10.1769	10.3617	10.3862	9.20287	10.3274	-1.12454	0.458647
AAEL009950-RA	0.000414089	9.71861	9.99349	9.91291	9.92451	9.88439	9.96024	10.8529	10.7961	10.9938	10.7702	10.7399	11.0488	9.89903	10.8669	-0.967924	0.511241
AAEL013517-RA	0.000414153	13.0563	13.5476	11.7628	12.7414	13.525	12.7556	8.75241	9.00017	8.5885	8.90744	8.65643	8.71382	12.8981	8.7698	4.12832	17.4883
AAEL010313-RA	0.000414899	11.568	11.6614	11.5333	11.5319	11.7321	11.5337	10.8899	10.9424	10.7994	10.8417	11.0108	10.8225	11.5934	10.8845	0.708961	1.63463
AAEL012278-RA	0.000416896	12.2135	12.3014	12.1265	12.2352	12.2681	12.2984	11.8106	11.746	11.7267	11.7697	11.8298	11.7765	12.2405	11.7765	0.464006	1.37937
AAEL014026-RA	0.000417579	13.1743	13.2188	13.1775	13.2898	13.1743	13.2223	12.6868	12.7342	12.8049	12.7662	12.8175	12.6678	13.2095	12.7462	0.463252	1.37865
AAEL007987-RA	0.000417812	12.6586	12.4576	12.5808	12.5223	12.5211	12.4905	13.1126	13.0465	13.1536	13.009	13.1386	13.1326	12.5385	13.0988	-0.560281	0.67817
AAEL015669-RA	0.000419131	11.9061	12.0491	11.8451	12.0057	12.0434	11.9086	11.2179	11.2563	11.3174	11.3927	11.1856	11.2246	11.9597	11.2657	0.693937	1.61769
AAEL015527-RA	0.000421282	9.56188	9.77916	9.65622	9.70012	9.80448	9.73961	10.8181	10.895	11.1426	11.1289	10.6821	11.0431	9.70691	10.9516	-1.24472	0.42199
AAEL001346-RA	0.000421562	13.2935	13.3188	13.1819	13.3709	13.3475	13.4188	13.8765	13.9045	13.9466	13.9837	14.0078	13.8632	13.3219	13.9304	-0.608488	0.655884
AAEL002209-RA	0.000421805	11.658	11.5146	11.547	11.6814	11.4656	11.7228	10.7103	10.8306	10.9043	10.7637	10.7344	10.8813	11.5982	10.8041	0.794137	1.73404
AAEL014157-RA	0.000422668	10.4034	10.5105	10.3882	10.3392	10.4911	10.3364	9.84676	9.89391	9.91997	9.929	9.95163	9.87447	10.4115	9.90262	0.508841	1.42291
AAEL000024-RA	0.000423899	6.91331	7.93114	7.74278	8.18587	8.06547	8.17249	11.014	10.9268	11.5773	11.4117	11.0499	11.5536	7.83518	11.2556	-3.42038	0.0934035
AAEL011259-RA	0.000425356	14.0065	14.0554	13.527	13.9055	14.1741	14.012	9.66696	10.4388	8.62166	9.82879	9.76794	8.75674	13.9468	9.51348	4.43329	21.6049
AAEL007163-RA	0.000427386	12.2158	12.2119	12.1848	12.1332	12.2089	12.2607	11.9227	11.9374	11.9297	11.9045	11.9511	11.9362	12.2026	11.9303	0.272296	1.20773
AAEL004986-RA	0.000427752	12.8865	12.839	12.7841	12.8579	12.8828	12.8675	12.5182	12.5264	12.5983	12.522	12.5032	12.4874	12.853	12.5259	0.327051	1.25445
AAEL009652-RA	0.000427959	11.6836	11.7772	11.7621	11.8225	11.8236	11.8496	12.2278	12.2852	12.2004	12.1991	12.3139	12.2589	11.7864	12.2475	-0.461117	0.726424
AAEL012400-RA	0.000428486	11.2017	11.3616	10.9605	11.4888	11.3864	11.5371	9.54772	9.17078	9.49509	9.71861	9.73857	9.52363	11.3227	9.5324	1.79028	3.45882
AAEL010467-RA	0.000428778	13.6641	13.6894	13.665	13.754	13.7849	13.7189	14.0154	14.0908	14.0878	14.0614	14.1013	14.0538	13.7127	14.0684	-0.355721	0.781479
AAEL004217-RA	0.000430082	11.4796	11.5027	11.5023	11.3941	11.5265	11.4247	10.7265	10.8891	10.8129	10.7528	10.701	10.5676	11.4716	10.7417	0.729983	1.65862
AAEL005987-RA	0.000430496	12.3176	12.3826	12.2642	12.2716	12.294	12.2166	11.1734	11.0558	10.8441	11.4165	11.0978	11.1122	12.2911	11.1166	1.17445	2.25708
AAEL002305-RA	0.000436063	11.4592	10.9007	11.4076	11	10.869	11.0063	8.40873	7.4726	7.85241	8.62428	8.29436	7.9019	11.1071	8.09238	3.01473	8.08211
AAEL001337-RA	0.000436386	11.093	10.675	10.7261	10.6138	10.7411	10.6131	11.9582	12.0141	11.8684	11.8325	12.044	11.9205	10.7437	11.9396	-1.19592	0.436507
AAEL010280-RA	0.00044483	11.0693	11.2531	11.4329	11.4942	11.1803	11.5253	12.4964	12.4971	12.4363	12.4761	12.4292	12.4414	11.3258	12.4627	-1.1369	0.454736
AAEL007286-RA	0.000445777	12.1945	12.3232	12.3684	12.254	12.2728	12.2062	12.9075	12.9373	13.0244	12.9394	12.7719	12.9722	12.2698	12.9255	-0.655639	0.634794
AAEL012224-RA	0.000446202	10.7694	10.7702	10.6418	11.0118	10.8484	10.9641	11.724	11.9426	11.8472	11.9653	11.7596	11.8364	10.8343	11.8459	-1.0116	0.495996
AAEL002066-RA	0.00044843	13.6404	13.4888	13.7849	13.4865	13.4367	13.4796	12.3002	12.2736	11.9379	12.2222	12.3149	11.8998	13.5528	12.1581	1.3947	2.62933
AAEL004687-RA	0.000450028	10.6554	10.8914	10.0929	10.806	10.9149	10.9004	8.69681	8.62859	8.72134	8.8615	8.76658	8.62231	10.7101	8.71619	1.99396	3.98328
AAEL008002-RA	0.000451853	12.8142	12.8775	12.8417	12.9206	12.9526	12.9048	12.4948	12.4893	12.5437	12.4681	12.545	12.5426	12.8853	12.5139	0.371346	1.29356
AAEL001367-RA	0.000452171	10.4328	10.6702	10.5848	10.6618	10.7123	10.6764	9.90733	9.96024	9.8665	10.0009	9.97408	9.92808	10.6231	9.93952	0.683544	1.60608
AAEL008978-RA	0.000453375	12.5291	12.5365	11.9374	12.2094	12.4777	12.321	7.06648	8.39502	6.64218	8.32258	7.03237	6.717	12.3352	7.36261	4.97256	31.3971
AAEL005335-RA	0.000454224	11.3263	11.2537	11.3859	11.4539	11.1989	11.5047	12.1945	12.4568	12.2635	12.2307	12.2071	12.2595	11.3539	12.2687	-0.9148	0.530417
AAEL013637-RA	0.000454623	7.59875	7.78427	8.49956	8.09641	7.70501	8.14167	9.98915	10.0754	10.2183	10.2005	10.0072	10.267	7.97094	10.1263	-2.15533	0.224482
AAEL007465-RA	0.000454628	10.7036	10.4579	10.8626	10.3878	10.43	10.4072	11.8172	11.7583	11.7179	11.6935	11.8006	11.8447	10.5415	11.772	-1.2305	0.42617
AAEL007764-RA	0.000458555	13.2129	13.3475	13.2869	13.3307	13.365	13.3715	12.9156	12.8585	12.8296	12.8978	12.8837	12.7924	13.3191	12.863	0.456135	1.37186
AAEL005673-RA	0.000458733	11.6901	11.4852	12.2562	11.8206	11.52	11.7203	13.5337	13.5485	13.9797	13.6936	13.7104	13.8249	11.7487	13.7152	-1.96641	0.25589
AAEL007414-RA	0.000464367	11.3109	11.4193	11.4833	11.4607	11.4712	11.3145	10.5839	10.6002	10.794	10.7642	10.6543	10.7501	11.41	10.6911	0.718822	1.64584
AAEL000038-RA	0.000465147	11.2806	10.6872	11.4638	11.2966	10.7588	11.2729	13.1202	13.2103	13.354	13.2246	13.0305	13.3747	11.1267	13.219	-2.09238	0.234493
AAEL001143-RA	0.000466629	11.6868	11.7545	11.7467	11.7398	11.8023	11.7636	12.5279	12.7154	12.5192	12.7954	12.5082	12.461	11.749	12.5878	-0.838885	0.559076
AAEL007720-RA	0.00046669	10.1534	10.2331	10.5342	10.1605	10.1504	10.2187	8.92109	8.91365	9.08743	9.06183	8.78594	9.18887	10.2417	8.99314	1.24859	2.3761
AAEL009478-RA	0.000469059	14.1395	14.3286	13.6265	14.0868	14.4791	14.1778	10.9125	11.3834	10.1909	11.2357	10.9303	10.3947	14.1397	10.8413	3.29843	9.83846
AAEL008371-RA	0.000469658	10.5819	10.5718	10.4935	10.4087	10.4966	10.4748	10.0101	9.97573	9.9144	9.81576	9.87509	9.96063	10.5045	9.92528	0.579252	1.49407
AAEL005720-RA	0.000470658	13.0009	12.8228	13.081	12.9604	12.7369	12.9005	11.2345	11.776	11.3758	11.6155	11.2729	11.3567	12.9171	11.4386	1.47853	2.78665
AAEL005991-RA	0.00047186	13.316	13.323	13.189	13.3279	13.2548	13.2815	12.8175	12.8656	12.9333	12.8816	12.813	12.8313	13.282	12.857	0.424985	1.34256
AAEL008831-RA	0.00047525	12.3572	12.0854	12.3096	12.1434	12.084	12.2222	11.0633	10.8081	10.858	11.2512	11.0731	10.9411	12.2003	10.9991	1.20119	2.29929
AAEL005763-RA	0.000478605	12.6786	12.8402	13.0545	12.7362	12.8644	12.7458	13.5926	13.7295	13.7119	13.7175	13.6923	13.6522	12.8199	13.6827	-0.862732	0.54991
AAEL009288-RA	0.00048142	11.4076	11.3971	11.4117	11.3563	11.3253	11.4633	11.0423	11.0283	10.9678	11.022	10.9556	11.0599	11.3936	11.0127	0.38088	1.30214
AAEL005958-RA	0.00048492	12.6259	12.608	12.7443	12.6102	12.6493	12.6594	13.0252	13.0681	13.0196	13.0684	12.9753	13.0834	12.6495	13.04	-0.390513	0.762858
AAEL010056-RA	0.000486741	12.5065	12.6861	12.5362	12.5944	12.5979	12.5634	13.177	13.2488	13.2914	13.1418	13.0964	13.3049	12.5807	13.21	-0.629285	0.646497
AAEL005024-RA	0.000487474	10.3617	9.64614	10.6927	10.2655	9.78513	10.4328	12.7963	12.6617	12.9973	12.6538	12.8283	13.1132	10.1973	12.8418	-2.64445	0.159935
AAEL008546-RA	0.000496636	13.0149	12.6531	12.7498	12.8219	12.6484	12.8885	10.8421	10.4369	10.118	10.9714	10.756	10.2454	12.7961	10.5616	2.23445	4.70584
AAEL003073-RA	0.000496741	12.3259	12.4742	12.4573	12.4013	12.4919	12.4793	12.0503	12.0046	11.9823	11.9596	12.0365	11.9736	12.4383	12.0012	0.437163	1.35394
AAEL001088-RA	0.000497386	11.1154	11.2349	11.1216	11.1056	11.1939	11.1504	10.7356	10.7365	10.6287	10.733	10.6062	10.7018	11.1536	10.6903	0.463356	1.37875
AAEL012010-RA	0.000498718	13.2049	13.2704	13.191	13.2617	13.1667	13.2428	12.8661	12.9197	12.8078	12.9142	12.8631	12.8501	13.2229	12.8702	0.352742	1.27699
AAEL009920-RA	0.000499114	10.2659	10.1507	9.49509	10.1942	10.1394	10.2036	8.26669	8.38204	8.06032	8.14167	8.24354	8.05434	10.0748	8.19143	1.88339	3.6894
AAEL011664-RA	0.000501638	10.991	11.0149	11.5132	11.0578	11.0818	11.0569	12.392	12.3219	12.5741	12.599	12.408	12.5504	11.1193	12.4742	-1.35495	0.390949
AAEL015458-RA	0.000503047	12.751	12.5057	12.0749	12.6617	12.5634	12.6686	14.0334	14.0235	14.0307	13.9889	13.9728	14.1525	12.5376	14.0336	-1.49608	0.354516
AAEL008394-RA	0.000503274	12.1462	12.24	12.0815	12.2122	12.2363	12.2129	11.6737	11.6631	11.7512	11.7174	11.6331	11.767	12.1882	11.7009	0.487265	1.40178
AAEL012827-RA	0.000505969	13.7604	13.6997	13.7783	13.7119	13.6502	13.681	14.0753	14.0307	14.1525	14.1214	14.0841	14.1034	13.7136	14.0946	-0.381002	0.767904
AAEL007716-RA	0.000507218	10.1296	10.1063	10.0342	10.1853	10.1644	10.3089	9.16906	9.25413	9.34792	9.45181	9.21983	9.39041	10.1548	9.30553	0.849251	1.80157
AAEL003049-RA	0.000510667	14.577	14.581	14.5582	14.5222	14.5725	14.6384	13.9912	13.8291	13.7074	13.9175	13.9837	13.8037	14.5749	13.8721	0.702801	1.62766
AAEL000090-RA	0.000518535	12.8747	12.9942	12.9676	12.9878	12.9829	12.9626	13.2473	13.3142	13.2401	13.2626	13.2661	13.2774	12.9616	13.268	-0.30632	0.808702
AAEL011620-RA	0.000520972	13.6997	13.563	13.532	13.4943	13.5354	13.5165	11.7972	11.7404	11.2537	12.0952	11.6839	11.334	13.5568	11.6507	1.90606	3.74784
AAEL009311-RA	0.000521121	13.4029	13.229	13.1789	13.2914	13.2504	13.359	12.6652	12.707	12.6179	12.7185	12.5418	12.6722	13.2853	12.6538	0.631496	1.54917
AAEL004521-RA	0.00052167	13.2528	13.4161	13.2261	13.4156	13.4858	13.5234	12.0062	12.388	12.0742	12.3299	11.9944	12.1569	13.3866	12.1583	1.22836	2.34301
AAEL009500-RA	0.000522389	10.9961	11.0298	11.1011	11.1382	11.0127	11.1786	10.519	10.4651	10.5099	10.629	10.5093	10.5336	11.0761	10.5277	0.54842	1.46248
AAEL004868-RA	0.000524437	12.6749	12.545	12.251	12.6214	12.5481	12.6165	13.4458	13.5577	13.4633	13.4915	13.527	13.4337	12.5428	13.4865	-0.943685	0.519903
AAEL007960-RA	0.000525	9.41135	9.34717	9.47014	9.38996	9.36875	9.36103	10.4005	10.3353	10.2842	10.0247	10.4378	10.3353	9.3914	10.303	-0.911563	0.531609
AAEL000091-RA	0.000526195	12.2218	12.2345	12.3161	12.2675	12.2196	12.2064	12.8078	12.8899	13.0279	12.8296	12.765	12.9563	12.2443	12.8794	-0.635127	0.643884
AAEL003228-RA	0.000527473	12.2049	12.2082	12.2112	12.3044	12.1173	12.3021	11.6618	11.7366	11.6889	11.6812	11.5466	11.6618	12.2247	11.6628	0.561858	1.47617
AAEL013089-RA	0.000527659	12.0624	12.0428	12.1979	12.1832	12.0959	12.1523	12.6324	12.7288	12.8189	12.7067	12.6404	12.7954	12.1224	12.7205	-0.598025	0.660658
AAEL013156-RA	0.000530905	10.4468	10.3423	11.2829	10.9252	10.445	10.894	12.9178	12.9385	12.9373	13.0758	12.8915	12.9339	10.7227	12.9491	-2.22641	0.213689
AAEL001055-RA	0.000531789	10.2462	10.5109	10.3709	10.3089	10.4588	10.2728	9.66734	9.75647	9.64673	9.6104	9.6104	9.62194	10.3614	9.65221	0.709209	1.63491
AAEL015446-RA	0.000532368	11.2898	11.4556	11.5165	11.4197	11.4509	11.4089	10.5926	10.6127	10.8409	10.7139	10.6696	10.7741	11.4236	10.7006	0.722936	1.65054
AAEL012110-RA	0.000533548	13.7839	13.8497	13.8451	13.762	13.7822	13.772	13.4216	13.4376	13.2962	13.3905	13.316	13.3032	13.7992	13.3608	0.438324	1.35503
AAEL008730-RA	0.000537867	8.63712	8.5418	8.58489	8.78407	8.55395	8.73305	9.40762	9.60342	9.6691	9.50185	9.40177	9.61513	8.63915	9.53315	-0.893999	0.53812
AAEL008434-RA	0.00054646	12.3134	12.2158	12.3485	12.1561	12.2352	12.219	12.9932	12.9487	12.82	12.8147	13.0324	12.9212	12.248	12.9217	-0.673708	0.626893
AAEL006542-RA	0.000549034	12.0775	12.0634	11.9904	12.0952	12.0475	12.0788	12.6826	12.9979	12.8734	12.7001	12.7527	12.8675	12.0588	12.8124	-0.753567	0.593135
AAEL003905-RA	0.000551209	10.8933	10.417	10.846	10.9145	10.3947	10.9492	12.3561	12.3389	12.3002	12.1894	12.3382	12.2912	10.7358	12.3024	-1.5666	0.337603
AAEL009192-RA	0.000551802	13.4322	13.4322	13.4704	13.4284	13.5157	13.4246	12.7631	12.6822	12.7366	12.9893	12.7334	12.7788	13.4506	12.7806	0.669986	1.59106
AAEL003718-RA	0.00055273	11.7537	11.9414	11.7088	11.9364	11.9812	11.8779	10.9488	10.9017	10.9556	11.0436	11.1075	10.806	11.8666	10.9605	0.906049	1.87391
AAEL004208-RA	0.000553946	10.443	10.3941	10.5596	10.6547	10.41	10.6521	9.29609	8.94536	8.93872	9.16072	9.32529	8.80769	10.5189	9.07898	1.43995	2.71311
AAEL009203-RA	0.000554252	12.1674	11.7929	10.8055	11.8537	11.7494	11.8203	7.37563	8.46421	7.1364	7.83373	7.1364	7.1636	11.6982	7.51833	4.17989	18.1247
AAEL005400-RB	0.00055658	12.744	12.6386	12.7349	12.6065	12.608	12.556	13.4611	13.3518	13.4299	13.284	13.5979	13.4012	12.648	13.421	-0.772995	0.585202
AAEL011981-RA	0.000557211	13.6043	13.762	13.5577	13.7025	13.7929	13.6773	13.0279	13.0839	13.0636	13.1479	13.0943	13.0031	13.6828	13.0701	0.612659	1.52907
AAEL006712-RA	0.000558652	7.72743	8.05859	8.1467	8.2784	7.93474	8.22124	9.23409	9.43734	9.50247	9.32806	9.39041	9.42057	8.06118	9.38549	-1.32431	0.39934
AAEL010695-RA	0.000559461	12.397	12.6555	12.4056	12.5065	12.5565	12.4997	11.8477	11.8987	11.7878	11.91	11.8435	11.7727	12.5035	11.8434	0.660069	1.58016
AAEL005743-RA	0.000560291	11.78	11.6349	12.2064	11.5521	11.5948	11.5991	13.2401	13.2246	13.2188	13.1941	13.1583	13.3329	11.7279	13.2281	-1.50024	0.353494
AAEL009024-RA	0.000564213	11.8137	11.4824	11.2129	12.0038	11.5818	12.0088	9.39041	9.69666	9.55434	9.79488	9.40016	9.66518	11.6839	9.58361	2.10031	4.28802
AAEL002295-RA	0.000570566	12.0946	12.165	11.9766	12.2184	12.2345	12.2579	10.0072	10.4468	9.8671	10.6856	10.1529	9.96176	12.1578	10.1869	1.9709	3.92012
AAEL010535-RA	0.000570828	12.2126	12.2638	12.3489	12.3415	12.3054	12.295	12.5808	12.6139	12.6345	12.6139	12.6142	12.632	12.2945	12.6149	-0.320343	0.800879
AAEL005272-RA	0.000578655	11.0423	11.0971	11.1756	11.1204	11.0447	11.1142	11.6289	11.5941	11.6895	11.5776	11.5108	11.7023	11.0991	11.6172	-0.518145	0.698269
AAEL010113-RA	0.00057935	13.8647	13.8966	13.6181	13.7983	13.8989	13.8324	10.6977	10.4928	9.87219	11.2428	10.7838	9.8011	13.8182	10.4817	3.33642	10.101
AAEL015099-RB	0.00057945	11.992	12.0338	11.9806	11.9337	11.9844	12.0257	12.2856	12.3014	12.2184	12.261	12.2937	12.3028	11.9917	12.2771	-0.285441	0.820491
AAEL012924-RA	0.000579658	10.7489	10.9161	10.9556	10.895	10.8999	10.847	10.3987	10.4104	10.4221	10.4699	10.3905	10.3747	10.8771	10.4111	0.466025	1.3813
AAEL005247-RA	0.000579823	7.84254	7.81688	8.11574	8.35343	7.80911	8.28445	9.68643	9.57913	9.97785	9.63692	9.71608	9.88112	8.03702	9.74625	-1.70923	0.305823
AAEL001344-RA	0.000581003	8.96459	8.67132	8.66442	8.79332	8.71789	8.90603	9.63489	9.68237	9.70981	9.67426	9.6046	9.8614	8.78626	9.69456	-0.908295	0.532815
AAEL001203-RA	0.000582915	12.7671	12.9301	12.8108	12.8354	12.9046	12.8716	12.1572	12.2439	12.1204	12.2858	12.2803	12.0521	12.8532	12.19	0.663281	1.58368
AAEL012606-RA	0.000583932	12.4169	12.557	12.5216	12.5021	12.5793	12.5888	11.9001	12.0914	11.905	11.9972	11.9662	11.948	12.5276	11.968	0.559612	1.47387
AAEL001026-RA	0.000584277	11.0443	10.7528	11.6208	10.8362	10.7523	10.9518	13.1056	12.964	12.9513	13.0324	13.0988	12.8601	10.993	13.002	-2.00898	0.248448
AAEL014094-RA	0.000586385	11.9673	11.962	12.0134	11.9657	11.9685	12.0096	11.4942	11.5593	11.6589	11.5062	11.6046	11.4872	11.9811	11.5517	0.429365	1.34664
AAEL008827-RA	0.000587462	10.7302	10.2178	10.8959	10.443	10.2833	10.4403	12.3154	12.1259	12.3102	12.0147	12.3684	12.2724	10.5017	12.2345	-1.73276	0.300875
AAEL015242-RA	0.000588089	9.03336	8.80769	8.70775	8.7613	8.89872	8.77162	9.97378	10.0967	9.83792	9.71389	9.79667	9.91291	8.83008	9.88864	-1.05856	0.48011
AAEL010675-RA	0.000591567	13.5354	13.5055	13.6628	13.4211	13.5144	13.5674	14.0817	14.1189	14.0334	14.0463	14.0307	14.1406	13.5344	14.0753	-0.540855	0.687363
AAEL006419-RA	0.000593253	12.1131	12.1832	12.2736	12.2341	12.2066	12.1246	12.7783	12.8675	12.9041	12.9251	12.692	12.9169	12.1892	12.8473	-0.658085	0.633719
AAEL007551-RA	0.000593966	12.2094	12.2392	12.2543	12.1721	12.1599	12.1003	11.5599	11.7228	11.6196	11.5941	11.4663	11.6103	12.1892	11.5955	0.593725	1.50914
AAEL013168-RA	0.000605578	8.55395	9.01569	9.08455	9.13108	9.0208	9.19998	10.4552	10.7617	10.5093	10.5214	10.6014	10.3974	9.00101	10.5411	-1.54006	0.343871
AAEL000639-RA	0.000608144	10.3984	10.5972	10.2546	10.83	10.5881	10.8641	8.96459	9.08141	9.09594	9.25526	9.0501	9.10333	10.5888	9.09177	1.49699	2.82253
AAEL010679-RA	0.000612941	13.1392	13.2957	13.1526	13.2421	13.2059	13.1759	12.8394	12.804	12.8404	12.7747	12.7541	12.7963	13.2019	12.8015	0.400391	1.31987
AAEL002035-RA	0.000616857	8.66442	8.74364	9.10498	8.46277	8.58095	8.52523	10.5897	10.3269	10.3621	10.4843	10.2939	10.0911	8.68033	10.358	-1.67767	0.312587
AAEL001030-RA	0.000621732	11.5255	11.5575	11.4988	11.4828	11.5413	11.4682	11.8236	11.9016	11.9482	11.8534	11.9507	11.9645	11.5123	11.907	-0.394665	0.760666
AAEL000332-RA	0.000621797	11.3211	11.3952	11.42	11.4336	11.4123	11.4731	10.8484	10.9465	10.9961	10.9032	10.8904	11.0134	11.4092	10.933	0.476226	1.3911
AAEL013149-RA	0.00062637	11.2246	10.8155	11.1094	11.1507	10.9007	11.1634	9.50968	9.90353	9.87908	9.66131	9.60405	9.80687	11.0607	9.72742	1.33328	2.51975
AAEL005133-RA	0.000627269	9.92338	9.99541	10.0952	10.1087	10.0383	10.0292	9.23814	9.29777	9.5008	9.32115	9.23766	9.37725	10.0317	9.32879	0.702914	1.62779
AAEL010727-RA	0.000629321	12.9022	13.0305	12.8414	13.0009	12.9222	13.0051	12.4434	12.4902	12.4275	12.5142	12.3957	12.4573	12.9504	12.4547	0.495679	1.40998
AAEL002116-RA	0.000630781	12.8599	12.7984	12.9442	12.8214	12.7128	12.9289	11.8203	11.7857	11.6906	12.0929	11.6496	11.7484	12.8443	11.7979	1.04633	2.06527
AAEL013981-RA	0.000631826	8.4171	8.68136	9.04285	9.37909	8.84328	9.29369	11.2229	11.3626	11.046	11.2649	11.3465	11.0892	8.94289	11.222	-2.27912	0.206023
AAEL009414-RA	0.000631894	13.5583	13.5891	13.5064	13.6715	13.6166	13.5979	13.2136	13.2704	13.2183	13.2252	13.1998	13.2552	13.59	13.2304	0.359535	1.28301
AAEL012058-RA	0.000634799	8.81077	9.01804	9.09679	9.18887	9.04821	9.15745	10.222	9.99578	10.1849	9.96896	10.1006	10.2772	9.05335	10.1249	-1.07156	0.475804
AAEL001241-RA	0.000635915	13.1485	13.2129	13.2646	13.1933	13.1681	13.1795	12.5017	12.7366	12.5057	12.644	12.4931	12.5327	13.1945	12.569	0.625535	1.54278
AAEL014302-RA	0.000639517	13.5118	13.4951	13.5834	13.5173	13.5284	13.5014	12.3531	12.467	12.0694	12.6175	12.1886	12.1785	13.5229	12.3124	1.21056	2.31427
AAEL009310-RA	0.00064196	11.9327	11.7855	11.7054	11.8872	11.7438	11.8447	9.929	10.0009	9.37337	10.2178	9.85734	9.41857	11.8165	9.7995	2.01704	4.04752
AAEL011901-RA	0.000642671	12.1038	12.3493	12.1376	12.2819	12.2852	12.1302	11.3253	11.5337	11.4465	11.4712	11.2963	11.4343	12.2147	11.4179	0.796765	1.7372
AAEL005892-RA	0.000644024	10.6109	10.696	10.7128	10.6952	10.7076	10.7434	11.0641	11.0223	11.0395	11.1294	11.1229	11.1395	10.6943	11.0863	-0.391993	0.762076
AAEL002207-RA	0.000645338	10.0435	10.3843	10.2462	10.3458	10.434	10.4767	11.2732	11.3917	11.5296	11.4079	11.412	11.5745	10.3218	11.4315	-1.10972	0.463384
AAEL008391-RA	0.000650818	11.0147	11.2338	11.2979	11.1943	11.2776	11.1697	11.8157	11.9061	11.8325	11.8457	11.9617	11.9269	11.198	11.8814	-0.683449	0.622675
AAEL005454-RA	0.000651055	13.1132	13.17	13.0022	13.1612	13.1375	13.1113	12.6665	12.7637	12.6865	12.6947	12.6937	12.6424	13.1159	12.6912	0.424661	1.34226
AAEL006473-RA	0.000654027	12.788	12.8889	12.9818	12.9316	12.8358	12.9355	13.3623	13.3948	13.4511	13.3188	13.4337	13.4128	12.8936	13.3956	-0.501978	0.706138
AAEL005401-RB	0.00065687	11.4968	11.657	11.5533	11.6918	11.5644	11.6846	12.5167	12.7128	12.8283	12.6861	12.437	12.843	11.608	12.6706	-1.06266	0.478748
AAEL011314-RA	0.000658573	10.4999	10.4549	10.5124	10.4221	10.5492	10.4663	10.8667	10.9474	10.9465	10.9081	10.8994	11.0494	10.4841	10.9362	-0.452094	0.730981
AAEL013793-RA	0.000661949	14.6549	14.6593	14.5046	14.6171	14.601	14.6549	12.8147	13.3367	12.4793	12.9097	12.8125	12.5535	14.6153	12.8177	1.79754	3.47628
AAEL000458-RA	0.000663232	10.9611	10.9331	10.6716	10.955	10.9078	11.0094	10.2089	10.0815	10.0665	10.0743	10.1773	10.1529	10.9063	10.1269	0.779436	1.71646
AAEL015091-RA	0.00066863	10.436	10.897	10.1953	10.5548	10.888	10.7014	8.80478	8.87748	8.90669	9.09059	8.7816	8.94712	10.6121	8.90138	1.71072	3.27324
AAEL009107-RA	0.000675706	12.5741	12.6915	12.5535	12.5415	12.7101	12.6175	12.1216	12.0994	12.0981	12.2112	12.1445	12.1159	12.6147	12.1318	0.482915	1.39756
AAEL012360-RA	0.000676904	11.6871	11.699	11.8089	11.8534	11.8386	11.8711	12.2999	12.286	12.2954	12.3933	12.2873	12.3281	11.793	12.315	-0.521989	0.696411
AAEL010403-RA	0.000677155	13.1998	13.2497	13.3329	13.3149	13.246	13.2333	13.6365	13.7128	13.6231	13.6721	13.6734	13.5891	13.2628	13.6512	-0.388406	0.763973
AAEL002994-RA	0.000677353	10.8383	11.0737	10.9807	10.9276	11.047	10.9216	9.38097	9.78101	9.51835	9.83355	9.26102	9.38646	10.9648	9.52689	1.43794	2.70933
AAEL012674-RA	0.000683088	10.7858	10.9262	10.7843	10.9853	10.9394	10.9895	9.86332	10.0635	9.93005	10.2036	9.89161	9.93849	10.9018	9.98175	0.920006	1.89212
AAEL004809-RA	0.000683531	11.4622	11.4015	11.4394	11.2768	11.4197	11.3905	11.9736	12.0496	12.101	12.112	11.9781	12.2329	11.3983	12.0745	-0.676185	0.625818
AAEL012148-RA	0.00068379	13.2389	13.3382	13.8324	13.5125	13.3149	13.376	14.6456	14.7894	14.8158	14.7611	14.7103	14.6771	13.4355	14.7332	-1.29774	0.406763
AAEL015578-RA	0.000684817	9.14996	9.03747	9.31211	9.07064	8.97712	9.06847	10.5307	10.87	11.2529	10.8826	10.567	11.0741	9.10263	10.8629	-1.76024	0.295198
AAEL004291-RA	0.000688576	11.7141	11.7666	11.7967	11.7712	11.7151	11.658	12.1339	12.2104	12.1822	12.1826	12.0667	12.1399	11.737	12.1526	-0.41567	0.749671
AAEL015572-RA	0.000695953	13.2751	13.2595	13.2787	13.3427	13.2729	13.2704	13.7804	13.8356	13.783	13.7633	13.6123	13.7393	13.2832	13.7523	-0.469086	0.722422
AAEL005401-RC	0.000696206	11.8547	11.9682	11.8688	12.0881	11.9303	12.1016	12.8446	12.9917	13.0783	12.9652	12.7366	13.0595	11.9686	12.946	-0.977348	0.507912
AAEL012337-RA	0.000706949	9.62596	9.11645	9.17313	9.10382	9.17313	9.25771	10.6359	10.9189	10.8412	10.5629	10.5662	10.9175	9.2417	10.7404	-1.49873	0.353864
AAEL000138-RA	0.000710276	12.5841	12.63	12.6026	12.6647	12.6611	12.5799	12.3406	12.3303	12.3744	12.3196	12.3803	12.3019	12.6204	12.3412	0.279275	1.21359
AAEL002114-RA	0.000710799	13.0257	13.0897	12.8758	12.9989	13.1326	12.9733	12.4352	12.4905	12.4296	12.4388	12.4111	12.3408	13.016	12.4243	0.591667	1.50699
AAEL009892-RA	0.000711159	12.107	12.2852	12.2211	12.1922	12.2909	12.155	11.6095	11.7103	11.7114	11.7467	11.6176	11.6285	12.2086	11.6707	0.537897	1.45185
AAEL015559-RA	0.000714398	13.286	13.2174	13.2565	13.3049	13.277	13.3956	13.9619	14.1004	13.9362	14.2044	14.0643	13.909	13.2895	14.0294	-0.739829	0.59881
AAEL000416-RA	0.000716743	9.17916	8.73183	9.26977	8.94415	8.79375	9.02577	10.2569	10.1716	10.1881	10.2979	10.2382	10.278	8.99074	10.2384	-1.2477	0.421119
AAEL010825-RA	0.000717119	10.7572	10.4645	10.661	10.5492	10.5539	10.507	11.2992	11.3077	11.3051	11.1708	11.3281	11.3177	10.5821	11.2881	-0.70595	0.613038
AAEL000087-RA	0.000719088	9.83618	9.2587	9.89484	9.45757	9.2739	9.48995	11.4465	11.9031	11.9316	11.8759	11.3513	11.9524	9.53519	11.7435	-2.20829	0.216391
AAEL013829-RA	0.000721527	13.3166	13.5203	12.4994	13.3975	13.4807	13.3279	10.6138	10.6601	10.8829	11.0185	10.4539	10.8966	13.2571	10.7543	2.50278	5.66777
AAEL015038-RA	0.000734646	12.0434	12.0151	11.9628	11.9502	11.9114	11.9234	11.4032	11.4756	11.4903	11.6026	11.4793	11.444	11.9677	11.4825	0.485256	1.39983
AAEL009584-RA	0.000735889	9.82987	9.91908	9.87447	9.89214	9.83419	9.92808	10.4824	10.5692	10.7246	10.6017	10.4028	10.621	9.87964	10.5669	-0.687288	0.62102
AAEL006961-RA	0.000738539	12.8631	12.6467	13.0421	12.8223	12.591	12.8387	11.3632	11.2607	11.085	11.6708	11.1971	11.1818	12.8006	11.2931	1.50753	2.84323
AAEL012631-RA	0.000740708	10.7446	10.6341	10.6877	10.5614	10.6302	10.5975	11.1184	11.1367	11.2124	11.0769	11.085	11.1973	10.6426	11.1378	-0.495212	0.709457
AAEL008906-RA	0.000742639	10.7193	10.9129	10.6974	10.8269	10.9081	10.8545	11.492	11.437	11.6267	11.4343	11.5195	11.588	10.8199	11.5163	-0.696391	0.617114
AAEL010593-RA	0.000748678	9.18186	9.14271	9.24245	9.27275	9.19944	9.39638	10.3359	10.1087	10.4727	10.1997	10.208	10.5188	9.23926	10.3073	-1.06806	0.476959
AAEL003032-RA	0.000752232	11.5103	11.4611	11.5108	11.4497	11.4793	11.4881	11.8377	11.9412	11.9198	11.7769	11.8396	11.91	11.4832	11.8709	-0.387653	0.764372
AAEL011567-RA	0.000758756	11.8006	11.8774	11.8602	12.0106	11.8741	11.915	12.3928	12.4164	12.5524	12.3968	12.384	12.4238	11.8896	12.4277	-0.538067	0.688693
AAEL004577-RA	0.000758896	9.75021	9.92808	9.96896	9.9875	9.8671	10.0464	8.84526	8.99849	8.98784	9.21116	8.88781	8.98157	9.92471	8.98536	0.939359	1.91768
AAEL015291-RA	0.000759899	12.6012	12.3648	12.6814	12.5689	12.4688	12.6647	11.7612	11.8077	11.6423	11.7123	11.8137	11.6331	12.5583	11.7284	0.829942	1.77761
AAEL012556-RA	0.00076652	9.87045	10.3542	9.99654	9.9799	10.2688	9.96466	11.3575	11.2813	11.3667	11.2721	11.1483	11.4368	10.0724	11.3105	-1.23802	0.423954
AAEL001031-RA	0.000768111	12.9406	13.0384	13.1612	13.0017	13.1176	13.0381	12.2368	12.2864	12.1584	12.4374	12.286	12.1102	13.0496	12.2525	0.797083	1.73758
AAEL013983-RA	0.000771608	8.38372	8.70396	9.09384	9.35436	8.75921	9.29609	11.208	11.3495	11.0549	11.2362	11.2554	11.0658	8.93186	11.195	-2.26311	0.208322
AAEL012998-RA	0.000772059	12.3246	12.503	12.4217	12.4248	12.596	12.4758	11.8277	11.8823	11.9242	11.8615	11.9398	11.8855	12.4576	11.8868	0.570789	1.48534
AAEL007903-RA	0.000772967	9.78545	10.0032	10.1986	9.74007	10.0639	9.64486	8.39042	8.49549	8.69598	8.5117	8.4717	8.61901	9.90601	8.53071	1.3753	2.59422
AAEL014110-RA	0.000774792	9.74588	10.0926	10.0165	10.0665	10.1114	10.103	10.9165	10.9561	10.9645	10.7927	10.9288	11.016	10.0226	10.9291	-0.906444	0.533498
AAEL004470-RA	0.000784348	11.9563	12.4426	12.0847	12.0355	12.511	12.0784	10.3876	10.4425	10.3045	10.8452	10.4403	10.4915	12.1847	10.4852	1.6995	3.24789
AAEL005400-RD	0.000791517	12.5782	12.4251	12.613	12.4361	12.3697	12.4661	13.2919	13.2227	13.284	13.0591	13.2793	13.1883	12.4813	13.2209	-0.739556	0.598924
AAEL002676-RA	0.00079396	9.50681	10.1049	9.64899	9.77669	10.0921	9.90548	7.73415	7.63146	7.6602	8.27957	7.99775	7.66748	9.83917	7.82844	2.01073	4.02986
AAEL000683-RA	0.000797901	12.6722	12.4323	12.9333	12.7556	12.4444	12.791	13.8723	13.8712	13.7514	13.9158	13.9362	13.8419	12.6715	13.8648	-1.19334	0.43729
AAEL005267-RA	0.000798543	13.7213	13.4326	13.5713	13.5944	13.3709	13.6223	12.538	12.719	12.3498	12.5085	12.57	12.4137	13.5522	12.5165	1.03563	2.05001
AAEL008621-RA	0.000802047	9.70559	9.83278	9.56341	9.99541	9.81801	10.0079	10.8294	10.7642	10.8765	10.823	10.9323	10.8269	9.82051	10.8421	-1.02154	0.492589
AAEL001387-RA	0.000804539	10.4956	10.4994	10.5806	10.5539	10.5401	10.6638	10.0784	10.0891	10.0726	10.1445	10.0541	10.1832	10.5555	10.1036	0.451903	1.36784
AAEL013645-RA	0.000804842	11.3138	11.5547	11.3082	11.4355	11.5588	11.4539	10.4159	10.4463	10.3704	10.661	10.6042	10.3476	11.4375	10.4742	0.963259	1.94971
AAEL008057-RA	0.000805435	11.8749	11.9758	11.7926	11.9036	11.9377	11.7805	11.313	11.325	11.4131	11.4206	11.3691	11.363	11.8775	11.3673	0.510218	1.42427
AAEL004228-RA	0.000811165	12.4019	12.4761	12.2728	12.286	12.5574	12.3485	12.9897	13.1536	13.1031	13.1207	13.1194	13.1334	12.3904	13.1033	-0.712864	0.610108
AAEL000941-RA	0.000815303	12.1007	12.303	12.0818	12.217	12.2733	12.2227	11.608	11.5564	11.6189	11.6877	11.6606	11.5861	12.1997	11.6196	0.580119	1.49497
AAEL005244-RA	0.000815319	13.8451	13.8852	13.7882	13.8842	13.9609	13.8852	13.2601	13.1411	13.0603	13.2005	13.3121	13.0305	13.8748	13.1674	0.707378	1.63283
AAEL004568-RA	0.000821108	10.743	10.9945	10.9252	10.7789	11.1567	10.762	9.74233	9.59996	9.44258	9.61762	9.7901	9.38451	10.8934	9.59618	1.29721	2.45753
AAEL010324-RA	0.000824084	12.447	12.6572	12.5039	12.6061	12.7537	12.692	11.7027	11.8399	11.5818	11.8466	11.7723	11.7138	12.61	11.7429	0.867092	1.82398
AAEL005746-RA	0.000828269	10.5138	9.87678	10.8091	10.0062	9.8652	9.93932	12.44	12.4554	12.4896	12.3306	12.4391	12.4681	10.1684	12.4371	-2.26874	0.207511
AAEL002718-RA	0.000840549	13.5919	13.4257	13.4099	13.4709	13.412	13.3529	12.7984	12.7453	12.8716	12.9423	12.8634	12.8473	13.4439	12.8447	0.599171	1.51485
AAEL010311-RA	0.000845523	11.7456	11.8232	11.9129	11.8855	11.8811	11.9118	12.3962	12.3785	12.4487	12.5453	12.5967	12.4423	11.86	12.468	-0.60793	0.656137
AAEL005508-RA	0.000849963	12.8247	12.7844	12.8492	12.9191	12.765	12.8903	12.4597	12.4192	12.3818	12.4271	12.4304	12.3242	12.8388	12.4071	0.431738	1.34886
AAEL011954-RA	0.000851325	11.8664	12.1711	11.7808	11.9963	12.1848	11.9723	10.5295	10.8294	10.701	10.9718	10.6184	10.6881	11.9953	10.723	1.27226	2.4154
AAEL011316-RA	0.000857176	11.2869	11.4307	11.3101	11.4193	11.4731	11.4304	10.8696	10.8663	10.8849	10.9286	10.9772	10.87	11.3918	10.8994	0.492326	1.40671
AAEL003472-RA	0.000864533	13.2152	13.3453	13.3174	13.2268	13.3106	13.2415	12.7154	12.8524	12.6656	12.82	12.7079	12.6772	13.2761	12.7397	0.536389	1.45034
AAEL012327-RA	0.000865266	9.41424	9.66131	9.50185	9.67205	9.68521	9.66518	8.73446	8.72726	8.83774	8.87984	8.70775	8.90233	9.59997	8.79823	0.801742	1.7432
AAEL005063-RA	0.000868332	9.40295	9.85194	9.66621	9.81862	9.86286	9.82578	8.54759	8.6575	8.63444	8.77162	8.60064	8.56155	9.73806	8.62889	1.10917	2.15722
AAEL009201-RA	0.000870891	13.6693	13.7094	13.5963	13.6502	13.6944	13.7067	13.3534	13.3201	13.3419	13.2508	13.3715	13.3433	13.671	13.3302	0.340874	1.26652
AAEL014216-RA	0.000871042	11.4079	10.8563	11.0574	11.2959	10.866	11.1437	9.39272	9.36446	9.40016	9.81198	9.25356	9.34154	11.1046	9.4274	1.67715	3.19795
AAEL004709-RA	0.000874141	11.8703	12.0027	12.0215	12.0721	11.972	11.9799	12.4616	12.5227	12.6032	12.4861	12.4383	12.5782	11.9864	12.515	-0.528555	0.693249
AAEL008632-RA	0.000883334	11.3054	11.4098	11.3004	11.5044	11.3728	11.5821	12.0809	12.2444	12.3006	12.2945	12.1498	12.2921	11.4125	12.2271	-0.814575	0.568576
AAEL006282-RA	0.000885341	10.8129	11.0529	10.6774	11.0392	11.0111	11.0042	9.53732	9.8684	9.85926	9.81637	9.59911	9.82484	10.933	9.75088	1.18207	2.26902
AAEL010524-RA	0.000887552	10.4838	10.6184	10.8164	10.4911	10.7215	10.4911	11.5837	11.4908	11.6357	11.5991	11.4973	11.7819	10.6037	11.5981	-0.99436	0.501958
AAEL000574-RB	0.000888561	13.354	13.4533	13.3503	13.4195	13.3776	13.4284	13.7813	13.8655	13.7555	13.762	13.7149	13.7482	13.3972	13.7712	-0.374078	0.771598
AAEL000161-RA	0.000888767	11.4477	11.5991	11.4793	11.3334	11.5677	11.3183	10.7486	10.7189	10.7225	10.7858	10.8337	10.7415	11.4576	10.7585	0.699071	1.62346
AAEL002906-RA	0.000891064	13.3121	13.3058	13.1618	13.2904	13.2658	13.3804	13.7244	13.7748	13.7908	13.8463	13.87	13.8765	13.2861	13.8138	-0.52777	0.693626
AAEL000786-RA	0.000892193	8.7651	9.19643	8.90603	9.08743	9.19438	9.11582	10.278	10.7242	10.618	10.6275	10.2609	10.5819	9.0442	10.5151	-1.47088	0.360762
AAEL014278-RA	0.000897319	13.1578	13.1883	12.8482	12.9811	13.1094	12.9265	11.8353	12.006	11.7431	12.1	11.7027	11.7788	13.0352	11.861	1.17426	2.25677
AAEL005679-RA	0.000902155	10.8356	10.7208	11.0595	10.7649	10.6872	10.7775	11.5573	11.6726	11.6277	11.5536	11.5815	11.6051	10.8076	11.5997	-0.792065	0.577517
AAEL007221-RA	0.000905553	10.0396	10.0093	10.1686	9.97738	9.94422	10.0186	9.44414	9.33184	9.43734	9.54954	9.37863	9.4283	10.0263	9.4283	0.597985	1.5136
AAEL006921-RA	0.000906217	13.6321	13.6628	13.6848	13.6522	13.7482	13.6201	13.1813	13.295	13.2028	13.3008	13.2589	13.1507	13.6667	13.2316	0.435119	1.35202
AAEL011226-RA	0.000908756	9.50968	9.49292	9.23987	9.24141	9.53892	9.30553	8.52939	8.23684	8.12851	8.28288	8.33582	8.22506	9.38806	8.28975	1.0983	2.14103
AAEL008638-RA	0.000909519	13.8143	13.9573	13.3729	13.919	13.9055	13.8334	8.94866	9.41052	7.97045	10.1435	8.94285	7.9448	13.8004	8.89347	4.90693	30.0009
AAEL008848-RA	0.000909671	13.6944	13.7555	13.6485	13.8059	13.7573	13.7839	13.3509	13.3824	13.3702	13.3433	13.3375	13.4211	13.7409	13.3676	0.373369	1.29537
AAEL011878-RA	0.000913876	11.0947	11.0549	10.847	11.1128	11.1117	11.1049	10.1744	10.2206	10.0165	10.169	10.3278	10.009	11.0543	10.1529	0.901469	1.86797
AAEL005911-RA	0.000919295	10.4151	10.6045	10.4028	10.3882	10.4928	10.4109	9.60228	9.75435	9.72391	9.70135	9.50926	9.80869	10.4524	9.68331	0.769076	1.70418
AAEL013963-RA	0.000922035	10.767	10.9734	11.0298	11.0718	11.0073	11.1117	11.7651	11.7765	11.6806	11.9001	11.8447	11.7808	10.9935	11.7913	-0.797779	0.575234
AAEL015014-RA	0.000928043	12.8267	12.4631	12.8928	12.8826	12.4363	12.9457	11.0491	11.1845	10.8313	11.3475	11.106	10.8808	12.7412	11.0665	1.67467	3.19246
AAEL011480-RA	0.000929631	11.688	11.6418	11.6787	11.6684	11.7256	11.7155	11.9739	11.9219	11.9862	11.918	11.946	12.0138	11.6863	11.96	-0.27363	0.827236
AAEL013278-RA	0.000932483	10.5839	10.1942	10.5819	10.3468	10.2401	10.3031	11.425	11.3509	11.4799	11.3364	11.5629	11.4868	10.375	11.4403	-1.06531	0.477868
AAEL006342-RA	0.000934943	10.9438	11.1553	11.0914	11.0245	11.1434	11.085	9.74424	10.1791	10.0323	10.0457	9.74539	10.065	11.0739	9.96862	1.10527	2.15139
AAEL007829-RA	0.000935645	10.4038	10.1337	10.5115	10.4322	10.2375	10.4436	11.2586	11.4225	11.4494	11.2083	11.3652	11.4682	10.3604	11.362	-1.00168	0.499419
AAEL009753-RA	0.000936034	13.0745	13.238	13.2091	13.0664	13.2565	13.0698	12.0837	12.3255	11.8917	12.0781	12.084	11.829	13.1524	12.0487	1.10371	2.14907
AAEL001817-RA	0.00093796	10.9394	10.8576	10.894	10.8137	10.8744	10.869	11.6567	11.4543	11.513	11.4131	11.6708	11.6606	10.8747	11.5614	-0.686688	0.621279
AAEL013615-RA	0.000947235	10.7899	10.9986	10.8473	10.9048	10.918	10.8313	10.0952	10.3244	10.1347	10.2251	10.0199	10.1601	10.8816	10.1599	0.721741	1.64917
AAEL009484-RA	0.000948633	14.0878	14.2455	13.7929	14.0704	14.2103	14.0841	11.3901	11.7989	10.668	11.9156	11.2164	11.0971	14.0818	11.3477	2.73415	6.65367
AAEL010340-RA	0.000952886	12.7662	12.8716	12.8346	12.8287	12.9684	12.9075	13.3319	13.2898	13.3412	13.3529	13.3354	13.4458	12.8628	13.3495	-0.48665	0.71368
AAEL015099-RJ	0.000955162	12.2971	12.3169	12.4299	12.334	12.3349	12.3456	12.6883	12.7206	12.6927	12.6368	12.7627	12.7545	12.3431	12.7092	-0.366174	0.775838
AAEL007826-RA	0.000955625	13.4012	13.2454	13.3319	13.3238	13.2844	13.4001	12.8496	12.7596	12.7833	12.9265	12.8291	12.8869	13.3311	12.8392	0.49197	1.40636
AAEL000670-RA	0.000958415	8.72726	8.94285	9.27503	9.23017	8.97534	9.1739	11.2385	10.5881	11.2076	11.5492	11.2234	11.313	9.05409	11.1866	-2.13255	0.228055
AAEL014427-RA	0.000958474	11.2421	11.1686	11.6814	11.2806	11.1875	11.3274	9.81131	9.87863	10.1266	10.1035	10.0292	10.1279	11.3146	10.0129	1.30176	2.46529
AAEL002424-RA	0.00096254	12.5093	12.7206	12.5971	12.6674	12.6865	12.5869	11.8634	11.9518	12.0641	12.0792	11.8945	11.9892	12.628	11.9737	0.654276	1.57383
AAEL012249-RA	0.000965855	11.1248	11.24	10.9651	10.9011	11.2069	10.9584	10.0049	10.1601	10.0081	10.2055	9.90012	10.0216	11.0661	10.0501	1.016	2.0223
AAEL014635-RA	0.000979296	9.3852	9.23938	9.60029	9.53514	9.23409	9.60342	11.1875	10.6521	10.8525	10.7745	11.1169	10.9132	9.43292	10.9161	-1.48321	0.357691
AAEL009240-RA	0.00097949	12.7154	12.7342	12.9048	12.781	12.7545	12.7418	13.2447	13.3037	13.286	13.2049	13.3857	13.2759	12.772	13.2835	-0.511542	0.701472
AAEL008123-RA	0.000979864	10.0212	10.0613	10.0769	9.92123	10.1331	10.0388	9.46815	9.37565	9.48519	9.54772	9.57291	9.50139	10.0421	9.49184	0.550254	1.46434
AAEL012274-RA	0.000981511	12.138	12.1494	12.112	12.2071	12.1441	12.0812	12.4444	12.5133	12.5164	12.4983	12.551	12.4257	12.1386	12.4915	-0.352861	0.78303
AAEL012920-RA	0.00098369	11.4761	11.7526	11.6289	11.495	11.5456	11.4761	10.6189	10.8591	10.6213	10.6909	10.4943	10.586	11.5624	10.6451	0.917288	1.88856
AAEL007827-RA	0.00098615	11.4123	11.4053	11.5039	11.3691	11.4225	11.336	11.8073	11.8911	11.9227	11.8132	11.8208	11.9407	11.4082	11.866	-0.45777	0.728111
AAEL001148-RA	0.000989437	10.6601	10.8994	10.8143	10.5937	10.9406	10.6851	9.86086	9.8671	9.91697	10.0081	9.88647	9.97171	10.7655	9.91854	0.846997	1.79875
AAEL009040-RA	0.000990468	12.1501	12.1731	12.1448	12.1634	12.1339	12.0949	12.5175	12.538	12.4576	12.4502	12.3968	12.5175	12.1434	12.4796	-0.336241	0.792102
AAEL010944-RA	0.000990923	13.7929	13.8482	13.6556	13.8013	13.8603	13.8615	11.0906	11.0453	10.3228	11.6885	11.1489	10.4263	13.8033	10.9537	2.84956	7.20783
AAEL009541-RA	0.000996417	12.344	12.5415	12.4473	12.5121	12.5598	12.5519	11.7803	11.7991	11.6559	11.9171	11.7345	11.6353	12.4928	11.7537	0.739062	1.66909
AAEL000569-RA	0.00100163	10.6734	10.9308	10.7486	10.8937	10.8943	10.9054	10.2002	10.1997	10.2077	10.2974	10.2321	10.2028	10.841	10.2233	0.617739	1.53447
AAEL011232-RA	0.00100231	13.4815	13.4753	13.7413	13.6181	13.527	13.6242	12.1957	12.3214	11.9832	12.6002	12.2675	12.0582	13.5779	12.2377	1.34019	2.53185
AAEL006800-RA	0.0010034	11.7723	11.6277	11.8172	11.4474	11.6674	11.4677	12.4923	12.5338	12.4869	12.4971	12.4491	12.5085	11.6333	12.4946	-0.861332	0.550444
AAEL011128-RA	0.00100579	12.4729	12.3973	12.5885	12.4994	12.4725	12.4829	11.9806	11.9732	12.1197	12.0082	12.0347	12.0565	12.4856	12.0288	0.4568	1.37249
AAEL007762-RA	0.00101282	10.9435	11.1242	10.9685	11.1026	11.0413	11.0443	10.6052	10.5975	10.6398	10.6443	10.564	10.5911	11.0374	10.607	0.430414	1.34762
AAEL001601-RA	0.00101363	9.40016	9.49088	9.47534	9.34889	9.35521	9.34043	8.63991	8.62166	8.77708	8.74595	8.48246	8.76383	9.40182	8.67182	0.730004	1.65864
AAEL011081-RA	0.00101573	12.0077	12.0989	12.0168	12.0756	12.2025	12.1409	11.5015	11.584	11.5909	11.6514	11.5622	11.6264	12.0904	11.5861	0.50436	1.41849
AAEL012309-RA	0.0010172	10.9388	10.5694	10.6635	10.435	10.4072	10.2426	8.51304	8.00707	7.81688	8.46748	8.40683	7.69482	10.5428	8.15102	2.39174	5.24789
AAEL008502-RA	0.00103001	12.7503	12.771	12.7398	12.8271	12.8792	12.7483	12.3124	12.3597	12.3765	12.4229	12.3085	12.4254	12.786	12.3676	0.418372	1.33642
AAEL012542-RA	0.00103134	12.2599	12.4036	12.2793	12.1916	12.3424	12.1105	11.2802	11.3707	11.199	11.5066	11.1251	11.1541	12.2645	11.2726	0.9919	1.9888
AAEL006133-RA	0.00103352	11.4426	11.4913	11.5087	11.5573	11.4868	11.5866	11.8681	12.0612	11.9939	11.9502	11.987	12.0257	11.5122	11.981	-0.468813	0.722559
AAEL005920-RA	0.00103782	11.7617	11.4898	11.899	11.6064	11.4708	11.628	10.6455	10.5539	10.3657	10.6151	10.6351	10.5897	11.6426	10.5675	1.07513	2.10691
AAEL014884-RA	0.00103821	12.4002	12.4582	12.437	12.3648	12.4983	12.4149	11.9264	11.9628	11.915	12.0548	12.0062	11.8493	12.4289	11.9524	0.476484	1.39135
AAEL001968-RA	0.00104143	12.1941	12.3987	12.392	12.4874	12.3908	12.4169	12.979	13.1392	13.1834	13.1211	13.0042	13.1572	12.38	13.0974	-0.717389	0.608197
AAEL004233-RA	0.00104159	11.0127	11.106	11	11.1726	11.1511	11.2097	10.1889	10.3548	10.3098	10.434	10.1287	10.3832	11.1087	10.2999	0.808756	1.7517
AAEL012976-RA	0.00104582	9.2968	9.41184	9.2767	9.43856	9.41474	9.45465	8.81077	8.68311	8.57552	8.74271	8.52523	8.63813	9.38222	8.66258	0.719638	1.64677
AAEL005045-RA	0.00104767	11.7691	11.9603	11.8215	11.649	11.8541	11.6762	9.36234	9.84955	9.07135	10.0644	9.24141	9.14996	11.7883	9.45651	2.33184	5.03447
AAEL003524-RA	0.00105114	12.6901	12.8691	12.8008	12.7963	12.8579	12.8473	13.2435	13.2828	13.2535	13.1865	13.1981	13.284	12.8102	13.2414	-0.431145	0.741673
AAEL008935-RA	0.00105928	11.0633	10.274	11.8035	11.1005	10.2628	10.9978	14.1633	14.093	14.1121	14.1583	14.1269	14.1313	10.917	14.1308	-3.21383	0.107781
AAEL015251-RA	0.0010634	12.1618	12.4067	12.2635	12.271	12.3818	12.3644	11.498	11.5244	11.5653	11.7474	11.6116	11.5004	12.3082	11.5745	0.733689	1.66289
AAEL000101-RA	0.00106419	9.7702	9.90399	10.0926	10.3984	9.96326	10.4295	11.7186	12.0034	11.6688	11.8723	11.8098	11.6114	10.093	11.7807	-1.68773	0.310415
AAEL011275-RA	0.00106452	12.82	12.9479	12.7566	12.9072	12.9487	12.8644	11.962	12.2071	12.1045	12.2262	11.9383	12.023	12.8741	12.0768	0.797301	1.73785
AAEL006948-RA	0.00107139	13.3635	13.5187	13.4516	13.404	13.5125	13.4648	13.0673	13.0421	13.0206	13.0839	13.11	13.0951	13.4525	13.0698	0.382685	1.30377
AAEL013933-RA	0.00107587	12.5456	12.3436	12.7016	12.5241	12.3408	12.5223	13.3895	13.3969	13.5496	13.4195	13.358	13.6314	12.4964	13.4575	-0.961129	0.513655
AAEL010270-RA	0.00107812	11.649	10.5458	10.9331	10.2366	10.5802	10.1258	13.9714	13.6434	13.7947	14.0168	14.0595	13.7401	10.6784	13.871	-3.19255	0.109382
AAEL008387-RA	0.00107986	11.0988	11.2325	10.8866	11.1138	11.1386	11.1679	10.067	10.1947	9.92583	10.3132	10.0452	9.98482	11.1064	10.0885	1.01789	2.02496
AAEL004295-RA	0.00108199	13.0885	13.2607	13.1849	13.1326	13.2056	13.153	12.4585	12.6814	12.5121	12.5692	12.4067	12.5885	13.1709	12.5361	0.634822	1.55275
AAEL005127-RA	0.00108368	9.87637	9.89391	9.76513	10.0754	9.90012	10.0775	10.7914	10.9427	10.927	10.7092	10.7162	10.9198	9.9314	10.8344	-0.902975	0.534783
AAEL003412-RA	0.0010901	9.23017	8.79056	9.25526	9.11527	8.78812	9.15896	10.8129	10.4077	10.6496	10.3821	10.8031	10.6213	9.05639	10.6128	-1.5564	0.339998
AAEL007926-RA	0.00109037	11.9942	11.6471	12.3042	12.0558	11.568	12.0692	9.86178	9.91817	9.7843	10.3919	9.77738	9.78643	11.9397	9.92	2.01974	4.0551
AAEL004068-RA	0.00109367	12.448	12.4948	12.5805	12.4854	12.4994	12.4715	12.7747	12.7876	12.778	12.7905	12.7298	12.7802	12.4966	12.7735	-0.276843	0.825395
AAEL014424-RA	0.00110192	10.6411	10.7684	10.7765	10.833	10.7894	10.8762	11.2512	11.2181	11.2924	11.239	11.2494	11.3156	10.7807	11.2609	-0.480201	0.716878
AAEL013750-RA	0.00110494	11.166	11.2699	11.3707	11.312	11.24	11.2381	10.5345	10.6769	10.6881	10.4441	10.4772	10.629	11.2661	10.575	0.691192	1.61462
AAEL007730-RA	0.00111161	9.46422	9.76297	9.63204	9.7579	9.67776	9.88484	8.31298	8.32995	8.61384	8.43656	8.205	8.66729	9.69662	8.4276	1.26902	2.40998
AAEL001020-RA	0.00111698	7.67611	7.87353	8.22789	8.22923	7.86753	8.29002	9.50548	10.0743	9.8614	9.7418	9.66419	9.84315	8.02739	9.78171	-1.75433	0.296412
AAEL002818-RA	0.00111755	12.4292	12.2733	12.4286	12.3442	12.3169	12.2733	12.9268	12.9727	13.0397	12.8306	12.8742	13.0252	12.3443	12.9449	-0.600617	0.659472
AAEL005738-RA	0.0011315	12.6493	12.5772	12.6674	12.6303	12.5227	12.6472	12.0118	11.9067	12.0894	12.1645	12.0847	12.0479	12.6157	12.0508	0.564833	1.47922
AAEL012538-RA	0.00114551	11.6767	11.4881	11.9402	11.8374	11.4847	11.8033	12.9333	12.9323	12.8019	12.8179	12.7244	12.9585	11.7051	12.8614	-1.1563	0.448662
AAEL004554-RA	0.00114556	10.7281	10.8651	10.6705	10.7762	10.8769	10.8222	10.227	10.1986	10.2327	10.35	10.1947	10.27	10.7898	10.2455	0.544286	1.4583
AAEL009581-RA	0.00114821	11.1697	11.0695	11.1845	11.2054	10.9978	11.2531	10.1487	10.1962	10.1055	10.3571	9.88811	10.2165	11.1467	10.152	0.99466	1.99261
AAEL013185-RA	0.00115516	9.94546	9.94807	9.82539	9.82183	9.9535	9.83662	9.09016	9.35213	9.2241	9.30553	9.29369	9.16227	9.88848	9.23798	0.650497	1.56971
AAEL009806-RA	0.00116642	9.52867	9.86332	10.0994	9.81908	9.85473	9.72819	11.1	10.8677	11.2768	11.1373	11.0787	11.2598	9.81557	11.12	-1.30448	0.404868
AAEL003540-RA	0.00116745	11.2378	11.1486	11.2373	11.2701	11.2265	11.1976	10.9553	10.9094	10.917	10.8891	10.8551	10.9488	11.2197	10.9124	0.307231	1.23733
AAEL006147-RA	0.00117359	7.51724	7.96296	8.32437	8.21894	7.92437	8.19777	9.82484	9.6691	9.8684	9.61719	9.71861	9.96131	8.02427	9.77658	-1.7523	0.296828
AAEL013989-RA	0.00118138	13.1386	13.2369	13.1834	13.1521	13.1392	13.189	13.5354	13.4581	13.4875	13.4617	13.4695	13.4161	13.1732	13.4714	-0.298173	0.813282
AAEL012218-RA	0.00118663	10.7592	10.9256	10.7785	10.7511	10.8907	10.801	10.2635	10.321	10.4203	10.3045	10.2709	10.3011	10.8177	10.3135	0.504122	1.41826
AAEL010065-RA	0.00119249	13.5601	13.7074	13.6066	13.6721	13.7371	13.5944	14.0739	14.2019	14.1791	14.093	14.0891	14.1084	13.6463	14.1243	-0.477998	0.717973
AAEL004107-RA	0.00120212	11.5182	11.6458	11.7169	11.6021	11.6821	11.6425	11.0508	11.1216	11.1302	11.1534	11.1196	11.2362	11.6346	11.1353	0.499299	1.41353
AAEL013403-RA	0.00121157	11.963	12.0984	12.3271	12.0961	12.066	11.9442	11.0766	11.1943	10.9785	11.2963	11.0595	11.1149	12.0825	11.12	0.962467	1.94864
AAEL003035-RA	0.00121788	13.7039	13.8419	13.7206	13.6923	13.8344	13.6944	13.0839	13.2691	13.229	13.2661	13.1536	13.1629	13.7479	13.1941	0.55381	1.46796
AAEL002893-RA	0.00121824	13.2454	13.3563	13.3032	13.3076	13.3457	13.3764	12.9081	12.9818	12.9378	12.9985	12.8606	12.8807	13.3224	12.9279	0.394514	1.3145
AAEL001045-RA	0.00122259	10.9096	10.1764	11.598	10.6118	10.3036	10.6305	13.5681	13.5234	13.47	13.4143	13.6848	13.4695	10.705	13.5217	-2.81669	0.141936
AAEL011845-RA	0.00122823	10.927	10.9125	11.0775	11.038	10.8492	10.9675	11.6669	11.51	11.6142	11.5732	11.4852	11.5118	10.9619	11.5602	-0.598267	0.660547
AAEL010142-RA	0.00123223	10.7238	10.9932	10.7607	10.8891	10.9756	10.9446	9.75075	9.9582	9.91622	10.0624	9.66439	9.91778	10.8812	9.87828	1.00291	2.00403
AAEL004903-RA	0.00124106	12.776	12.599	12.8228	12.6133	12.5418	12.6315	10.4647	10.6118	9.7702	10.7153	10.436	9.75528	12.6641	10.2922	2.37182	5.17593
AAEL008470-RA	0.00124673	10.0936	10.5521	10.88	10.9508	10.537	10.8959	12.4784	12.3677	12.5979	12.5077	12.4275	12.5847	10.6516	12.494	-1.84243	0.278853
AAEL010936-RA	0.00125326	11.3971	11.4891	10.807	11.5031	11.5234	11.5988	9.46422	9.48592	9.17148	9.79863	9.42998	9.33489	11.3864	9.44752	1.9389	3.83413
AAEL004255-RA	0.00125419	11.2953	10.3206	10.8141	10.1722	10.3275	10.118	13.1424	13.1507	13.1455	12.8626	13.2037	13.0042	10.508	13.0848	-2.57689	0.167602
AAEL013043-RA	0.0012607	12.5464	12.5464	12.4457	12.5386	12.491	12.4986	12.2142	12.1913	12.2204	12.2336	12.1204	12.2166	12.5111	12.1994	0.311718	1.24118
AAEL007243-RA	0.00126102	12.025	12.1626	12.1957	12.2204	12.1794	12.2476	11.6064	11.6889	11.654	11.7424	11.7058	11.6824	12.1718	11.68	0.491794	1.40619
AAEL010801-RB	0.00126199	13.0983	13.1081	13.0535	13.1341	13.0167	13.097	12.7929	12.7739	12.7312	12.7373	12.6538	12.7103	13.0846	12.7332	0.351434	1.27583
AAEL013395-RC	0.00126409	12.6152	12.5986	12.8617	12.636	12.6417	12.7159	13.6415	13.6141	13.3524	13.412	13.4732	13.4629	12.6782	13.4927	-0.814503	0.568604
AAEL006917-RA	0.00127274	11.6924	11.7729	11.7127	11.6772	11.7292	11.6567	12.0519	12.1339	12.1319	12.1225	11.995	12.1361	11.7069	12.0952	-0.388351	0.764002
AAEL000949-RA	0.00127372	11.4061	11.364	11.3321	11.2325	11.3927	11.3077	11.892	11.8232	11.885	11.7317	11.8524	11.9332	11.3392	11.8529	-0.51375	0.7004
AAEL001516-RA	0.00129297	12.1343	12.2227	12.0885	12.191	12.2204	12.0967	12.5878	12.629	12.5869	12.5236	12.5061	12.579	12.1589	12.5687	-0.409783	0.752736
AAEL000759-RA	0.00129725	13.105	13.2435	12.8454	13.2326	13.2478	13.1784	12.2809	12.262	12.3142	12.3326	12.24	12.2518	13.1421	12.2803	0.861863	1.81738
AAEL012837-RA	0.00130989	13.9696	14.2188	13.3574	13.7626	14.2455	13.8734	10.3725	10.19	9.72463	11.3912	10.2764	9.94162	13.9046	10.3161	3.58849	12.0294
AAEL007305-RA	0.0013165	12.1794	11.8126	12.6965	12.392	11.724	12.3941	14.3188	14.4035	14.2019	14.3026	14.1457	14.2836	12.1998	14.276	-2.07624	0.237132
AAEL008553-RA	0.0013189	11.0008	11.0909	11.1145	11.017	11.1242	11.1162	10.5906	10.4663	10.5848	10.5645	10.5743	10.6996	11.0773	10.58	0.497264	1.41153
AAEL011925-RA	0.00132644	11.8053	11.9234	11.8512	11.9129	11.8906	11.9219	11.4738	11.4443	11.4868	11.4694	11.6012	11.4828	11.8842	11.493	0.391192	1.31148
AAEL008431-RA	0.00133397	8.50035	8.25637	8.205	8.25977	8.23684	8.30067	10.1078	9.72707	9.73087	9.36875	9.99889	9.83827	8.29317	9.79527	-1.5021	0.353039
AAEL008559-RA	0.00133561	11.4903	11.8025	11.6711	11.7438	11.8015	11.7716	10.7707	10.9159	10.7684	11.0283	10.9125	10.8391	11.7134	10.8725	0.840978	1.79126
AAEL007698-RA	0.00133567	11.9793	12.0189	11.9442	12.0088	11.9472	11.9543	12.3987	12.3568	12.3857	12.3205	12.2915	12.4796	11.9755	12.3721	-0.39669	0.759599
AAEL004096-RA	0.0013384	7.35746	8.06777	7.85867	8.17249	8.12584	8.15165	9.59152	9.70559	9.6995	9.74665	9.62529	9.70491	7.95565	9.67891	-1.72326	0.302864
AAEL011069-RA	0.00134464	12.8482	12.4808	12.5841	12.4217	12.4143	12.3511	13.6556	13.7143	13.7004	13.4361	13.6296	13.6365	12.5167	13.6288	-1.11206	0.462634
AAEL000541-RA	0.00134926	11.4828	11.4484	11.7309	11.5188	11.398	11.5317	12.1754	12.3006	12.3977	12.3028	12.2782	12.4397	11.5184	12.3157	-0.797307	0.575422
AAEL006036-RA	0.00135548	12.5089	12.6251	12.6149	12.669	12.6355	12.6008	12.2266	12.2242	12.3079	12.2912	12.2363	12.272	12.609	12.2597	0.349323	1.27396
AAEL013649-RA	0.00136962	11.6654	11.9511	12.2909	11.9402	11.9968	12.0225	13.2909	13.0849	13.4413	13.5382	13.3258	13.4508	11.9778	13.3553	-1.37748	0.38489
AAEL013870-RA	0.00137165	12.2659	12.2012	12.1844	12.2479	12.2253	12.2281	12.4192	12.5097	12.4502	12.4833	12.4986	12.5089	12.2255	12.4783	-0.252832	0.839247
AAEL001592-RA	0.00137286	11.9104	11.7317	11.5773	11.6511	11.7192	11.767	11.0713	10.9227	10.8933	10.9106	11.0453	11.0453	11.7261	10.9814	0.744725	1.67566
AAEL014977-RA	0.00137391	12.5833	12.4117	12.3501	12.4978	12.4265	12.5357	6.9792	8.57552	6.91331	8.78222	6.88051	6.83422	12.4675	7.49416	4.97335	31.4143
AAEL014739-RA	0.0013743	11.9849	12.129	11.817	12.0674	12.154	12.1322	11.1976	11.3268	11.0971	11.2032	11.2057	11.0464	12.0474	11.1795	0.867926	1.82504
AAEL004345-RA	0.00138742	11.5557	11.7201	11.5872	11.6373	11.7169	11.6353	12.0023	12.0357	12.0369	12.0281	12.0949	12.0833	11.6421	12.0469	-0.40478	0.755351
AAEL001961-RA	0.00139072	9.17218	9.41963	9.17858	9.28205	9.44992	9.4469	8.39395	8.4348	8.15623	8.44452	8.21486	8.43061	9.32488	8.34583	0.979047	1.97116
AAEL009337-RA	0.00139671	11.4003	11.4327	11.3623	11.4327	11.5027	11.5172	11.0522	11.0226	11.0883	11.0792	11.1212	11.0859	11.4413	11.0749	0.366425	1.28915
AAEL009856-RA	0.00139756	10.37	10.7055	10.8899	10.6213	10.732	10.6432	8.87566	9.32401	9.10382	9.42466	8.84145	9.06007	10.6603	9.10495	1.55536	2.93907
AAEL001856-RB	0.0013994	12.4137	12.6308	12.2218	12.6175	12.5651	12.6015	11.3224	11.5635	11.4653	11.5625	11.2979	11.4731	12.5084	11.4474	1.06098	2.08634
AAEL013744-RA	0.00140087	12.2829	12.321	12.3142	12.4036	12.4254	12.471	11.7192	11.8268	11.7587	11.879	11.8655	11.8903	12.3697	11.8232	0.546456	1.46049
AAEL013187-RA	0.0014081	10.4082	10.35	10.609	10.5412	10.297	10.4623	9.38451	9.61941	9.57687	9.27991	9.38567	9.57913	10.4446	9.47092	0.973712	1.96389
AAEL007193-RA	0.00141284	13.1713	13.3307	13.2042	13.1081	13.2535	13.1223	12.3908	12.6512	12.5002	12.5249	12.3616	12.4734	13.1984	12.4837	0.714681	1.64112
AAEL010802-RA	0.00142131	10.1693	10.1858	10.8129	10.543	10.1947	10.532	11.8208	12.0451	11.9994	11.9892	11.7816	12.01	10.4063	11.941	-1.53473	0.345144
AAEL007841-RA	0.00142351	12.8422	12.6559	12.6225	12.7378	12.6374	12.6506	13.1756	13.1739	13.2174	13.246	13.238	13.1354	12.6911	13.1977	-0.506659	0.703851
AAEL015352-RA	0.00143107	12.0396	12.1972	12.1111	12.1062	12.163	12.0953	11.5653	11.5992	11.6708	11.5902	11.685	11.4611	12.1188	11.5953	0.523494	1.43743
AAEL004069-RA	0.00144031	11.5707	11.6217	11.5094	11.6746	11.7232	11.6463	11.0415	11.031	11.0731	11.1561	11.1668	11.1472	11.6243	11.1026	0.521688	1.43563
AAEL007840-RA	0.00144094	10.0448	9.62783	10.0665	9.92296	9.51835	9.96806	11.4117	11.1833	11.284	11.1056	11.4894	11.3493	9.85808	11.3039	-1.4458	0.367089
AAEL012382-RA	0.00144435	10.9807	10.8747	10.4999	11.0522	10.9651	11.1132	9.52227	9.73857	9.56809	9.75075	9.65213	9.54122	10.9143	9.62884	1.28547	2.43761
AAEL014192-RA	0.00144928	12.035	12.1197	12.0788	11.9944	12.0615	11.9997	11.4494	11.2406	11.1567	11.4299	11.3305	11.1426	12.0482	11.2916	0.756579	1.68948
AAEL010753-RA	0.00145385	12.0446	12.2107	12.1275	12.2104	12.2468	12.2041	11.6325	11.6397	11.7103	11.7203	11.7651	11.6638	12.174	11.6886	0.485401	1.39997
AAEL007050-RA	0.00145423	11.3783	11.8271	11.2132	11.658	11.8723	11.753	9.71861	10.1769	9.71022	10.0018	9.71918	9.70325	11.617	9.83833	1.77866	3.43108
AAEL007129-RA	0.0014609	12.1745	12.3795	12.3785	12.3936	12.3677	12.4363	11.8547	11.8609	11.7963	11.8664	11.7857	11.828	12.355	11.832	0.522994	1.43693
AAEL006352-RA	0.00146321	12.7545	12.9989	12.6772	12.7974	12.9072	12.7979	11.993	12.1653	11.9383	12.0833	11.8875	11.9682	12.8222	12.0059	0.816271	1.76085
AAEL006474-RA	0.00147308	12.5745	12.44	12.5164	12.6562	12.5007	12.6611	12.0259	12.0788	11.9494	12.0656	12.0118	11.9997	12.5582	12.0219	0.536268	1.45022
AAEL009206-RA	0.00147601	11.7943	11.9524	11.8771	11.8937	11.9039	11.9879	11.0887	11.2345	11.1489	11.3804	11.2253	11.0672	11.9015	11.1908	0.710704	1.6366
AAEL001353-RA	0.00147807	12.3871	12.5039	12.4605	12.5268	12.4156	12.4681	12.9429	13.0233	12.9105	13.0827	12.8639	12.9635	12.4603	12.9645	-0.504136	0.705082
AAEL012914-RA	0.00148	12.0827	11.9081	12.1459	11.9096	12.0066	11.9198	12.725	12.6247	12.6068	12.5651	12.7486	12.7052	11.9954	12.6626	-0.667131	0.629758
AAEL006267-RA	0.00148332	13.2849	13.4842	13.2981	13.3729	13.4376	13.2878	12.8329	12.8967	12.839	12.8384	12.7458	12.7656	13.3609	12.8198	0.541157	1.45514
AAEL005442-RA	0.00148427	12.7742	13.0725	12.7999	12.7449	12.9741	12.8247	12.0667	12.1115	12.06	12.2033	12.1152	12.016	12.8651	12.0955	0.7696	1.7048
AAEL013279-RA	0.0014872	13.6083	13.7867	13.7308	13.6953	13.8221	13.8281	14.1975	14.296	14.2341	14.2593	14.316	14.229	13.7452	14.2553	-0.510111	0.702168
AAEL002254-RA	0.00148825	12.312	12.5445	12.3475	12.5692	12.6152	12.4869	11.4565	11.6373	11.5704	11.7501	11.483	11.658	12.4792	11.5925	0.886666	1.8489
AAEL007643-RA	0.00149001	11.1347	11.1229	11.0752	11.1769	11.1275	11.1781	10.5957	10.6359	10.7479	10.7984	10.7014	10.6758	11.1359	10.6925	0.443389	1.35979
AAEL000182-RA	0.00149036	11.8266	11.8634	11.7065	11.7366	11.9343	11.7442	11.2181	11.1813	11.2699	11.1971	11.1981	11.3398	11.8019	11.2341	0.567867	1.48233
AAEL001856-RA	0.00149098	12.9118	13.1608	12.7011	13.086	13.0233	13.0581	11.8952	12.0225	11.929	12.0827	11.7594	11.9266	12.9902	11.9359	1.05428	2.07668
AAEL014892-RA	0.001493	7.78427	7.913	8.35962	8.13601	7.84254	8.13306	9.23938	9.22537	9.38191	9.36995	9.17218	9.26977	8.02808	9.27643	-1.24834	0.420931
AAEL003449-RA	0.00149694	10.982	11.009	11.0137	11.106	10.9175	11.0154	11.5677	11.6259	11.6217	11.5666	11.3987	11.6033	11.0073	11.564	-0.556711	0.67985
AAEL000536-RA	0.00150086	12.3099	12.3789	12.3285	12.2257	12.4007	12.2789	11.8553	11.9579	11.7926	11.8823	11.8906	11.8585	12.3204	11.8729	0.447572	1.36374
AAEL007147-RA	0.00150187	9.91261	10.3905	10.5425	10.4843	10.373	10.4552	11.9237	11.6733	12.0428	12.2248	11.8152	12.0525	10.3597	11.9554	-1.59568	0.330865
AAEL001499-RA	0.00150662	12.5869	12.8008	12.73	12.8896	12.8545	12.8849	11.9603	12.0525	12.0151	12.1794	11.9972	11.9499	12.7911	12.0257	0.765361	1.69979
AAEL000638-RA	0.00151494	11.7793	11.9632	12.1056	11.87	11.9613	11.8177	11.0971	11.1196	10.9535	11.2563	11.0722	11.0415	11.9162	11.0901	0.826144	1.77294
AAEL011967-RA	0.00151603	13.1654	13.1961	13.0236	13.1464	13.2268	13.0652	12.6698	12.7362	12.6435	12.6628	12.6136	12.6147	13.1372	12.6567	0.480481	1.39521
AAEL001398-RA	0.00152192	12.8967	12.7552	12.6779	12.8545	12.804	12.9046	12.3543	12.3028	12.2485	12.3332	12.295	12.2579	12.8155	12.2986	0.516863	1.43084
AAEL014196-RA	0.00153207	9.50484	9.85619	9.71918	9.90548	9.92632	9.97573	10.7679	10.8117	10.9504	10.8239	10.788	10.9693	9.81462	10.8519	-1.03724	0.487257
AAEL006355-RA	0.00153904	10.7511	10.7972	10.8309	10.8677	10.7356	10.8306	11.5536	11.6212	11.7908	11.7608	11.4117	11.7776	10.8022	11.6526	-0.850435	0.554618
AAEL014633-RA	0.0015413	7.53162	7.92701	7.37563	7.98951	8.07587	7.99775	9.41424	9.34154	9.50794	9.29822	9.51108	9.50617	7.81623	9.42987	-1.61363	0.326774
AAEL000872-RA	0.00155246	8.59891	8.44339	9.47478	8.71382	8.53312	8.57783	10.979	10.8826	10.7471	10.6411	10.971	10.8869	8.72364	10.8513	-2.12764	0.228832
AAEL005413-RB	0.00155559	11.6255	11.7876	11.822	11.8203	11.8152	11.8266	11.2251	11.1507	11.2586	11.2485	11.3445	11.1833	11.7828	11.2351	0.547734	1.46179
AAEL006016-RA	0.00155704	12.1208	12.2033	12.0712	12.2801	12.2724	12.2025	11.5486	11.6945	11.5593	11.6598	11.4833	11.5337	12.1917	11.5799	0.611848	1.52822
AAEL009932-RA	0.00156239	12.6303	12.3306	12.5986	12.3816	12.2604	12.4421	13.3023	13.2849	13.3319	13.1855	13.3574	13.2582	12.4406	13.2867	-0.846101	0.556286
AAEL002834-RA	0.00158146	12.5928	12.6161	12.495	12.6395	12.5944	12.6195	12.9026	12.9241	12.9666	12.9503	12.8913	12.9994	12.5929	12.939	-0.346149	0.786681
AAEL007269-RA	0.00158157	12.3037	12.455	12.1569	12.399	12.3493	12.331	11.5916	11.5783	11.6585	11.7151	11.4454	11.6439	12.3325	11.6055	0.727028	1.65523
AAEL011315-RA	0.00158617	10.1492	10.4221	10.1727	10.2151	10.3583	10.2118	9.56749	9.48135	9.59662	9.60405	9.42267	9.60676	10.2549	9.54649	0.708371	1.63396
AAEL001864-RA	0.00158955	13.5111	13.5157	13.4581	13.5106	13.4485	13.468	13.8482	13.7626	13.87	13.7667	13.8169	13.7435	13.4853	13.8013	-0.316028	0.803278
AAEL001305-RA	0.0015979	8.33412	8.01801	9.35818	8.66729	7.97733	8.67934	11.6918	11.5891	12.0467	11.3134	11.578	12.1953	8.50571	11.7357	-3.23001	0.106579
AAEL008001-RA	0.00159819	12.8644	13.0352	12.7001	12.8989	13.0257	12.8508	9.86802	10.2714	9.15239	10.4754	10.0665	9.141	12.8959	9.82913	3.06672	8.37867
AAEL015526-RA	0.00161391	8.70102	8.78961	8.88951	8.81693	8.72817	8.78812	7.53162	7.25784	7.67611	7.9019	7.53162	7.68491	8.78556	7.59733	1.18823	2.27872
AAEL014492-RA	0.00162383	11.0475	11.2598	11.1712	11.1212	11.2335	11.1947	10.3415	10.4911	10.6066	10.5397	10.3868	10.5603	11.1713	10.4877	0.683632	1.60618
AAEL001319-RA	0.00163026	11.8771	11.791	11.1943	11.7011	11.8193	11.7913	10.3098	10.2233	10.1142	10.384	10.3176	10.3021	11.6957	10.2752	1.4205	2.67677
AAEL010611-RA	0.00163319	13.5891	13.6802	13.6013	13.6802	13.6485	13.6674	13.3794	13.404	13.3857	13.321	13.3818	13.4029	13.6444	13.3792	0.265278	1.20187
AAEL005866-RA	0.00163665	10.1611	10.341	10.2046	10.2838	10.3791	10.272	9.52363	9.57054	9.77085	9.60897	9.66131	9.69052	10.2736	9.63764	0.635973	1.55399
AAEL009939-RA	0.00165182	11.4093	11.5447	11.5402	11.5672	11.5931	11.5644	10.8759	11.1132	11.0257	11.0065	11.0154	10.9608	11.5365	10.9996	0.536935	1.45089
AAEL004936-RA	0.00165693	11.1204	11.0609	11.2514	11.081	11.1333	11.1289	12.0396	11.8203	11.7376	11.8435	12.0391	11.8152	11.1293	11.8825	-0.753245	0.593268
AAEL014172-RA	0.00166095	12.016	12.2669	12.1996	12.1998	12.2029	12.1494	11.3758	11.5905	11.443	11.4089	11.2481	11.4784	12.1724	11.4241	0.748314	1.67983
AAEL014152-RA	0.00166486	12.1175	12.1669	11.9926	12.147	12.1124	12.149	11.6004	11.5606	11.3326	11.5453	11.547	11.4787	12.1142	11.5107	0.603482	1.51938
AAEL005840-RA	0.00168481	12.0637	12.0942	11.9653	12.0124	12.181	12.042	11.3001	11.3331	11.0134	11.349	11.3523	11.2942	12.0598	11.2737	0.78611	1.72442
AAEL014898-RA	0.00169299	10.1087	10.5533	10.4863	10.4238	10.671	10.3905	9.11149	9.16833	9.34234	9.08141	9.06543	9.39586	10.4389	9.19414	1.2448	2.36986
AAEL006644-RA	0.0017072	9.70926	9.99296	9.86741	9.88647	9.93165	9.83827	8.83774	9.09679	9.01569	9.21084	8.91557	8.9482	9.871	9.00414	0.866867	1.8237
AAEL010623-RA	0.00170917	13.4511	13.191	13.2635	13.2623	13.1126	13.3769	12.3777	12.1403	12.2904	12.5346	12.3369	12.3753	13.2762	12.3425	0.933703	1.91017
AAEL003415-RA	0.00171633	12.5772	12.5755	12.4265	12.4685	12.4833	12.4658	13.0765	13.0807	13.0687	13.0065	12.8982	13.1375	12.4995	13.0447	-0.545222	0.685286
AAEL012658-RA	0.00172732	12.59	12.5805	12.8634	12.7076	12.5768	12.6636	13.2808	13.274	13.365	13.3058	13.2777	13.2342	12.6636	13.2896	-0.625965	0.647986
AAEL012419-RA	0.00175261	13.1951	13.2009	13.0897	13.2021	13.2559	13.2869	13.7025	13.6314	13.7025	13.5868	13.7094	13.7555	13.2051	13.6814	-0.476282	0.718828
AAEL005285-RA	0.00176046	12.7951	12.9718	12.955	12.9005	12.9818	12.9296	12.4512	12.5	12.3753	12.4576	12.5011	12.5211	12.9223	12.4677	0.454593	1.3704
AAEL001429-RA	0.00176237	13.1546	13.316	13.1681	13.2235	13.2623	13.2467	12.4819	12.6339	12.3229	12.5489	12.3366	12.2968	13.2285	12.4368	0.791694	1.73111
AAEL013302-RA	0.00176428	13.7257	13.7783	13.7257	13.7429	13.8021	13.7281	13.5862	13.5842	13.563	13.5616	13.5666	13.5601	13.7505	13.5703	0.180199	1.13304
AAEL003638-RA	0.00176837	12.6591	12.7577	12.3447	12.6725	12.7611	12.6907	10.6439	10.2947	11.1769	10.8446	10.7184	11.0798	12.6476	10.7931	1.85457	3.61643
AAEL014303-RA	0.00176847	11.9237	12.0775	12.0996	12.0131	12.1074	12.0894	11.4386	11.5514	11.3395	11.5741	11.4259	11.4239	12.0518	11.4589	0.592892	1.50827
AAEL004910-RA	0.0017718	12.1426	12.2222	12.2921	12.1709	12.1798	12.2253	11.8837	11.8941	11.8294	11.9262	11.8493	11.8534	12.2055	11.8727	0.332808	1.25946
AAEL000062-RA	0.00177722	11.3896	11.5745	11.501	11.3693	11.5704	11.4461	10.8465	10.9129	10.9875	10.9963	10.9252	10.9101	11.4752	10.9297	0.545406	1.45943
AAEL009822-RA	0.00178851	11.9362	12.2184	12.0632	12.1445	12.2483	12.0942	11.3236	11.4106	11.3445	11.5047	11.281	11.2522	12.1175	11.3528	0.764713	1.69903
AAEL011786-RA	0.00179684	9.49088	9.73961	9.54403	9.48592	9.73313	9.53675	8.78222	8.95286	8.84085	8.72726	8.8425	8.90859	9.58839	8.84238	0.746008	1.67715
AAEL006466-RA	0.00180003	10.9654	10.9081	10.9048	10.922	10.8872	10.9525	11.4225	11.425	11.6575	11.5341	11.437	11.648	10.9234	11.5207	-0.597339	0.660972
AAEL008303-RA	0.00180911	13.074	12.9259	12.8035	13.0983	12.9216	13.0526	11.9067	11.5394	11.8023	12.0831	11.9201	11.7079	12.9793	11.8266	1.15273	2.22335
AAEL008347-RA	0.00181115	10.6253	10.2479	10.9022	10.4118	10.229	10.6159	12.2835	12.138	11.9521	11.8631	12.191	12.0664	10.5054	12.0823	-1.57699	0.335182
AAEL008287-RA	0.00181378	11.5323	11.52	11.5284	11.3873	11.5188	11.4386	10.5446	10.8795	10.5311	10.7711	10.528	10.5533	11.4876	10.6346	0.852993	1.80624
AAEL002796-RA	0.00183293	10.2872	10.3556	10.5694	10.626	10.4496	10.5953	9.25662	9.39196	9.33598	9.6995	9.33868	9.36526	10.4805	9.398	1.08253	2.11775
AAEL001892-RB	0.00183979	11.8695	11.7535	12.3849	12.0964	11.8225	12.0821	13.2687	13.4603	13.6965	13.6272	13.3529	13.588	12.0015	13.4989	-1.49745	0.354179
AAEL001233-RA	0.00184112	13.0647	12.9296	13.2174	13.1363	12.9347	13.054	11.7467	11.7487	11.5153	12.1396	11.8177	11.5564	13.0561	11.754	1.30209	2.46585
AAEL014544-RA	0.00184447	11.7938	11.6119	12.1594	12.1906	11.666	12.0451	13.2152	13.2028	13.3188	13.3121	13.3956	13.2623	11.9111	13.2845	-1.37332	0.386001
AAEL002357-RA	0.00185006	12.3516	12.2531	12.3591	12.3242	12.2566	12.347	11.7225	11.8837	11.7537	11.8092	11.8238	11.6162	12.3153	11.7682	0.547102	1.46115
AAEL013937-RA	0.00185172	12.7656	12.6974	12.8639	12.8548	12.5845	12.7381	13.4587	13.4906	13.5426	13.4337	13.2943	13.4659	12.7507	13.4476	-0.696928	0.616884
AAEL000663-RA	0.00185801	11.013	11.3211	11.392	11.1919	11.3834	11.2274	10.4049	10.373	10.2974	10.515	10.4686	10.3571	11.2548	10.4027	0.852145	1.80518
AAEL011156-RA	0.00187219	11.5004	11.6125	11.5606	11.5348	11.5935	11.5323	11.0737	11.1073	11.201	11.1726	11.1402	11.2503	11.5557	11.1575	0.398187	1.31785
AAEL007689-RA	0.00187234	11.3769	11.0713	11.0955	11.1184	11.1079	11.0693	12.2248	12.1314	11.9693	12.018	12.2604	11.9227	11.1399	12.0878	-0.947876	0.518395
AAEL011379-RA	0.00187428	11.1212	11.2154	11.2201	11.1289	11.3352	11.1631	10.6213	10.7257	10.6452	10.7311	10.6515	10.7607	11.1973	10.6892	0.508053	1.42213
AAEL001457-RA	0.00188413	13.0839	13.1375	12.9913	13.1107	13.149	13.1138	12.7381	12.7731	12.7596	12.7506	12.7764	12.6763	13.0977	12.7457	0.351998	1.27633
AAEL010334-RA	0.00189296	10.6175	10.6833	10.2974	10.7877	10.7261	10.7722	9.53431	9.41474	9.67526	9.63489	9.58912	9.63489	10.6474	9.58054	1.06682	2.09482
AAEL004399-RA	0.00190139	9.70012	10.1198	10.0123	10.016	10.0978	9.98357	8.8805	8.84208	8.86526	9.18943	8.78896	8.82814	9.98825	8.89906	1.08919	2.12755
AAEL008128-RA	0.0019038	11.8911	11.998	11.839	11.9997	12.0343	12.0513	11.5004	11.4003	11.427	11.4329	11.5103	11.5066	11.9689	11.4629	0.505974	1.42008
AAEL006181-RA	0.00191012	12.6115	12.6502	12.6244	12.6324	12.7308	12.6106	12.9032	12.9897	12.9347	12.9753	12.9072	12.97	12.6433	12.9467	-0.303376	0.810354
AAEL006364-RA	0.00193886	13.7435	13.7849	13.7813	13.7947	13.8463	13.8391	13.1878	13.2981	13.144	13.4188	13.1925	13.2268	13.7983	13.2447	0.553628	1.46777
AAEL013236-RA	0.00194151	13.2783	13.3687	13.3739	13.3518	13.3441	13.3635	13.6371	13.6885	13.6681	13.5637	13.6447	13.6854	13.3467	13.6479	-0.301206	0.811574
AAEL002958-RA	0.00195519	11.179	11.2729	11.1165	11.3058	11.1601	11.2624	10.7642	10.7991	10.8438	10.7789	10.7356	10.7419	11.2161	10.7772	0.438892	1.35556
AAEL001304-RA	0.00195684	10.6814	9.53036	10.0216	9.53593	9.56275	9.57214	12.6247	12.4978	12.3034	12.106	12.6386	12.4725	9.81738	12.4405	-2.62312	0.162317
AAEL000866-RA	0.00195867	11.2345	11.2041	11.2025	11.3281	11.1605	11.3607	10.586	10.3252	10.1975	10.2842	10.515	10.2801	11.2484	10.3647	0.883726	1.84513
AAEL014701-RA	0.00197348	10.8294	10.6193	10.8849	10.5981	10.5877	10.523	11.6806	11.8872	11.7836	11.513	11.6155	11.8073	10.6737	11.7145	-1.04079	0.48606
AAEL001198-RA	0.00199663	12.0615	11.8404	11.7687	12.1086	11.8287	12.1445	10.5731	10.852	10.6877	11.0226	10.6154	10.7617	11.9588	10.7521	1.20669	2.30808
AAEL008330-RA	0.00199951	11.1932	11.2329	11.2378	11.3356	11.1818	11.3735	11.8602	12.0264	12.1246	11.8779	11.8821	12.0694	11.2591	11.9734	-0.714302	0.6095
AAEL002016-RA	0.00200987	12.5481	12.6725	12.5936	12.6353	12.599	12.6495	12.2415	12.2867	12.1929	12.2476	12.3154	12.1612	12.6163	12.2409	0.375444	1.29724
AAEL001552-RA	0.00201848	13.7268	13.7281	13.7919	13.6944	13.7748	13.6356	11.3439	11.5121	10.9071	12.1546	11.2691	10.9479	13.7253	11.3558	2.36948	5.16754
AAEL006962-RB	0.00202749	10.472	10.5651	10.5521	10.6351	10.6235	10.6837	11.132	11.3199	11.4519	11.4152	11.2321	11.3802	10.5886	11.3219	-0.733325	0.601516
AAEL015156-RA	0.00203132	6.28693	6.64218	9.42466	8.1532	6.28693	8.09641	14.2341	14.2088	14.0833	13.913	14.1791	14.0078	7.48172	14.1044	-6.62264	0.0101481
AAEL007576-RA	0.00203266	10.9398	11.0215	10.9007	11.0073	10.9141	10.8999	10.4695	10.3886	10.5737	10.3878	10.3522	10.4789	10.9472	10.4418	0.505407	1.41952
AAEL010482-RA	0.00203306	12.7611	12.7174	12.7954	12.6415	12.7268	12.6568	13.2715	13.0725	13.1511	13.1981	13.153	13.1922	12.7165	13.1731	-0.456571	0.728716
AAEL000028-RA	0.00203539	12.83	12.346	13.2808	12.8125	12.3192	12.7951	14.5375	14.581	14.7024	14.6337	14.5394	14.684	12.7306	14.613	-1.88239	0.271234
AAEL009607-RB	0.00203853	13.7371	13.7235	13.7688	13.6556	13.7175	13.7612	13.9837	13.9721	13.9431	13.9497	14.0065	14.0015	13.7273	13.9761	-0.248859	0.841562
AAEL009690-RA	0.00204544	8.61114	8.9638	8.90515	8.9969	8.93057	8.94597	7.93474	7.99775	8.08078	7.85241	7.84718	8.1025	8.89225	7.96923	0.923026	1.89609
AAEL000168-RA	0.00204749	12.8973	12.691	13.1713	12.8869	12.7052	12.7774	13.753	13.874	13.8547	13.7857	13.7604	13.8712	12.8548	13.8165	-0.96166	0.513466
AAEL005144-RA	0.00206163	12.8524	12.5393	12.4097	12.2678	12.4304	12.3588	10.7158	10.4059	9.97738	10.6496	10.7261	10.0178	12.4764	10.4154	2.06099	4.17272
AAEL013105-RA	0.00206232	12.3781	12.1535	12.2122	12.2419	12.1806	12.1526	12.7754	12.757	12.7022	12.7016	12.7469	12.6453	12.2198	12.7214	-0.501583	0.706332
AAEL005480-RA	0.00208422	9.46704	9.81131	9.30475	9.70729	9.75893	9.74347	11.1245	10.8456	11.1623	10.7356	11.1344	11.0063	9.63213	11.0015	-1.36932	0.387073
AAEL002723-RA	0.00209959	13.1637	13.1904	13.1424	13.1878	13.177	13.1431	12.8585	12.862	12.7945	12.9094	12.7319	12.8354	13.1674	12.832	0.335404	1.26173
AAEL006310-RA	0.00210028	13.4485	13.2281	13.4237	13.3524	13.3037	13.4973	11.8069	11.7651	11.2522	12.05	11.8609	11.3343	13.3756	11.6782	1.69738	3.24311
AAEL002063-RA	0.0021019	11.8965	12.0831	11.9566	12.0692	12.1565	12.0694	11.4	11.5314	11.3534	11.4855	11.4313	11.349	12.0385	11.4251	0.61345	1.52991
AAEL012026-RA	0.00210796	13.1418	13.0921	13.2021	13.0289	13.0753	13.0513	13.5419	13.4938	13.5979	13.4458	13.5033	13.5441	13.0986	13.5211	-0.422558	0.7461
AAEL004492-RA	0.00212303	7.94776	8.29322	8.16517	8.28113	8.34073	8.24354	9.26267	9.15896	9.34889	9.15356	9.16435	9.53087	8.21192	9.26988	-1.05796	0.480311
AAEL002161-RA	0.00212621	11.0307	11.2025	11.0522	11.124	11.1421	11.0392	10.1611	10.2787	10.3778	10.3996	10.0212	10.3491	11.0985	10.2646	0.833874	1.78247
AAEL008149-RA	0.00213344	10.2759	10.3947	10.4549	10.2806	10.4199	10.2806	9.85329	9.91386	9.767	9.90353	9.82959	9.84761	10.3511	9.85248	0.498625	1.41287
AAEL013010-RA	0.00213783	11.9227	12.0404	11.8506	11.9227	11.996	11.8937	12.272	12.3744	12.3957	12.3584	12.3763	12.3621	11.9377	12.3565	-0.418805	0.748044
AAEL010401-RA	0.00213834	9.11149	9.0202	9.16072	9.21846	9.10249	9.20775	9.70926	9.74961	9.88858	9.65548	9.9134	9.84676	9.13685	9.79385	-0.656994	0.634198
AAEL000890-RA	0.00214155	14.6384	14.7687	14.5725	14.6549	14.684	14.6456	13.3829	13.4533	12.9487	13.5953	13.3678	12.9989	14.6607	13.2912	1.36952	2.58384
AAEL005134-RB	0.00214517	11.0558	10.5564	11.7209	11.0938	10.6106	11.0654	13.2352	13.2823	13.1382	13.1807	13.1941	13.1258	11.0171	13.1927	-2.17557	0.221354
AAEL001978-RA	0.00214807	10.4528	10.7949	10.648	10.7399	10.7927	10.7781	9.63638	9.84159	9.7418	9.97316	9.66356	9.73313	10.7011	9.76493	0.936125	1.91338
AAEL009077-RA	0.00215777	12.3536	12.3403	11.7751	12.4766	12.2001	12.4062	8.37115	7.89079	7.03237	8.992	8.44452	7.03237	12.2587	7.96053	4.29812	19.6727
AAEL008274-RA	0.00217136	10.2144	10.41	10.3333	10.2362	10.2849	10.3126	10.9895	11.1315	11.2282	11.2455	10.8933	11.1976	10.2986	11.1143	-0.815685	0.568139
AAEL008790-RA	0.00218499	11.0065	11.069	11.1114	11.1493	11.1344	11.12	10.7384	10.804	10.7858	10.7957	10.7858	10.7115	11.0984	10.7702	0.328233	1.25547
AAEL002388-RA	0.00221241	10.7798	10.8085	10.7352	10.9138	10.7292	10.8687	11.7111	12.0312	11.8092	11.9187	11.5084	11.8703	10.8059	11.8081	-1.00227	0.499213
AAEL006977-RA	0.00221876	13.772	13.7892	13.8094	13.7908	13.862	13.8249	14.0392	14.0503	13.9927	13.9927	14	14.0307	13.8081	14.0176	-0.209548	0.864808
AAEL011612-RA	0.00222167	13.4569	13.2658	13.6123	13.4128	13.3245	13.4291	12.3672	12.1948	12.3553	12.6617	12.4958	12.3999	13.4169	12.4124	1.00445	2.00618
AAEL008167-RA	0.00224539	13.2919	13.271	13.2849	13.3574	13.2651	13.3672	13.006	13.0765	13.0345	13.0348	13.0013	12.9825	13.3062	13.0226	0.283651	1.21727
AAEL010159-RA	0.0022583	13.5745	13.5467	13.6242	13.6066	13.5373	13.5504	13.8934	13.8966	13.8842	13.8867	13.8125	13.7983	13.5733	13.8619	-0.288665	0.818659
AAEL012408-RA	0.00226699	12.1304	12.1314	12.1726	12.1314	12.0929	12.1286	11.9118	11.8327	11.8589	11.8749	11.9379	11.8284	12.1312	11.8741	0.2571	1.19507
AAEL000758-RA	0.00227087	13.3626	13.2928	13.3149	13.2582	13.2352	13.2904	13.6447	13.6394	13.6055	13.5724	13.5732	13.5455	13.2923	13.5968	-0.304454	0.809749
AAEL001210-RA	0.00228292	13.0065	13.0636	13.0499	13.0943	13.1281	13.1623	12.636	12.6665	12.7154	12.7255	12.7216	12.7734	13.0841	12.7064	0.377729	1.29929
AAEL008804-RA	0.00230057	11.5319	11.5463	11.5356	11.6638	11.6176	11.7174	11.1418	11.1999	11.0994	11.0662	11.0856	11.1715	11.6021	11.1274	0.474724	1.38965
AAEL003724-RA	0.00230257	9.91108	9.55138	9.73022	9.97087	9.53232	9.99889	8.22022	8.50035	8.49048	8.13158	8.16679	8.55395	9.78246	8.3439	1.43856	2.71051
AAEL005779-RA	0.00230402	14.7347	14.8502	14.7687	14.8371	14.7981	14.7841	14.4312	14.4861	14.4459	14.544	14.5222	14.4655	14.7955	14.4825	0.313006	1.24229
AAEL000581-RA	0.00231218	11.5795	11.5162	11.5807	11.4714	11.482	11.4811	10.9175	11.1149	10.9315	11.016	10.8261	10.9259	11.5185	10.9553	0.563207	1.47755
AAEL004502-RA	0.00231449	12.7362	13.0866	12.2503	12.9251	13.1546	12.9684	10.9669	10.6927	11.0927	10.9707	11.1845	10.971	12.8535	10.9797	1.8738	3.66496
AAEL001127-RA	0.00233139	11.9055	12.0128	11.9524	11.9775	12.0987	11.8948	11.549	11.5158	11.5195	11.5231	11.5997	11.4648	11.9736	11.5287	0.444934	1.36125
AAEL011242-RA	0.00234598	11.0518	11.3281	11.3046	11.3864	11.3812	11.3058	12.0168	12.0331	12.0778	11.9281	11.9221	11.9806	11.293	11.9931	-0.700106	0.615527
AAEL013537-RA	0.00240433	13.4068	13.2878	13.7506	13.4603	13.2989	13.4576	14.3083	14.2772	14.306	14.3404	14.2876	14.296	13.4437	14.3026	-0.858916	0.551367
AAEL009793-RA	0.00241891	11.2054	10.9235	11.0578	10.743	10.8838	10.7464	12.1922	12.0217	12.3987	12.2166	12.1074	12.5268	10.9267	12.2439	-1.31721	0.401309
AAEL000943-RA	0.00242843	10.367	10.5244	10.4709	10.497	10.5629	10.4634	9.53675	9.70668	9.8026	9.89823	9.5818	9.75717	10.481	9.71387	0.767086	1.70183
AAEL011978-RA	0.00243048	11.6733	11.5666	11.5718	11.538	11.6406	11.4942	11.949	12.1095	12.149	12.0647	12.1438	12.0715	11.5807	12.0812	-0.500484	0.706869
AAEL012417-RA	0.00244172	12.729	12.8346	12.8822	12.8122	12.8233	12.9014	13.1314	13.1743	13.1586	13.2037	13.2144	13.2174	12.8305	13.1833	-0.35282	0.783052
AAEL008025-RA	0.00244641	11.8322	11.9303	11.8646	11.9779	11.9816	12.0093	11.2786	11.2251	11.1695	11.457	11.3007	11.3728	11.9326	11.3006	0.632005	1.54972
AAEL001751-RA	0.00247656	13.6066	13.6522	13.6404	13.6231	13.6598	13.6763	13.9045	13.909	13.8586	13.8817	13.8094	13.9082	13.6431	13.8786	-0.23549	0.849396
AAEL005598-RA	0.00247921	11.189	11.3465	11.2768	11.342	11.3738	11.2786	10.8813	10.8877	10.9511	10.9357	10.9605	10.895	11.3011	10.9186	0.382551	1.30364
AAEL004850-RA	0.00248761	10.9634	11.1708	11.1187	11.1297	11.1523	11.0483	11.7687	12.0543	12.0651	11.9305	11.7301	11.9968	11.0972	11.9243	-0.827072	0.563672
AAEL008323-RA	0.0025007	12.3424	12.5249	12.3073	12.4265	12.4331	12.5541	11.5068	11.6885	11.8396	11.6706	11.5745	11.7226	12.4314	11.6671	0.764278	1.69852
AAEL002737-RA	0.00250561	13.0017	13.0692	12.9973	13.1281	12.9897	13.154	12.6474	12.6015	12.6209	12.5975	12.4838	12.6152	13.0567	12.5944	0.462306	1.37774
AAEL009020-RA	0.00251281	11.1871	11.3338	11.3211	11.277	11.2806	11.1813	11.8119	12.0333	11.9775	11.9439	11.7406	11.9057	11.2635	11.9022	-0.638684	0.642299
AAEL007232-RA	0.0025378	13.7067	13.5953	13.5853	13.7435	13.5455	13.7444	12.6837	12.46	12.2614	12.7141	12.6161	12.2266	13.6535	12.4936	1.15981	2.23429
AAEL003213-RA	0.00253883	10.5614	10.7115	10.6788	10.789	10.7189	10.8207	11.5111	11.9177	11.7631	11.6959	11.4868	11.8355	10.7134	11.7017	-0.988326	0.504062
AAEL001594-RA	0.00254054	11.1866	11.4229	11.2938	11.3439	11.4753	11.3272	10.6774	10.8391	10.6744	10.6957	10.7595	10.6391	11.3416	10.7142	0.627411	1.54479
AAEL009520-RA	0.00254116	11.0303	10.6057	10.9734	10.6774	10.7203	10.6551	12.0984	12.2799	12.7045	12.4126	12.1102	12.6555	10.7771	12.3768	-1.59979	0.329925
AAEL006151-RA	0.002549	7.60659	7.86753	8.48557	8.43061	7.98167	8.37974	10.0856	9.89276	10.1601	9.88166	10.0134	10.1024	8.12529	10.0227	-1.89738	0.268431
AAEL009874-RA	0.00255643	12.0506	11.8113	11.9168	11.9793	11.7583	11.9211	12.6147	12.7079	12.8473	12.5211	12.6991	12.7611	11.9062	12.6919	-0.785623	0.580102
AAEL001957-RA	0.00255675	12.9133	12.77	12.804	13.0403	12.8454	12.9837	13.6176	13.5589	13.4732	13.6192	13.6424	13.4539	12.8928	13.5609	-0.668063	0.629351
AAEL009008-RA	0.00255691	12.5268	12.4331	12.4688	12.5475	12.4103	12.5175	7.03237	8.61901	6.717	8.80769	6.78228	6.64218	12.484	7.43342	5.05057	33.1417
AAEL014175-RA	0.00256867	10.414	9.83792	9.90633	10.0828	9.80541	10.0644	11.7244	11.4995	11.3382	11.3523	11.6895	11.3039	10.0185	11.4846	-1.46613	0.361951
AAEL008569-RA	0.00257502	13.0597	13.3149	13.2158	13.2565	13.3937	13.2268	12.461	12.6136	12.5778	12.6597	12.6198	12.535	13.2446	12.5778	0.666735	1.58748
AAEL004113-RA	0.0025786	10.5302	10.83	10.6613	10.7572	10.8515	10.8066	9.96978	9.97221	10.0286	10.1192	9.9799	10.111	10.7395	10.0301	0.70937	1.63509
AAEL006331-RA	0.00260125	9.82763	9.7982	9.80541	9.95261	9.78704	9.90012	8.96282	9.19816	9.18529	9.19944	8.91424	9.17858	9.84517	9.10642	0.738746	1.66872
AAEL001134-RA	0.00260745	12.3089	12.3332	12.3508	12.393	12.3099	12.3968	12.7918	12.8068	13.0508	12.8237	12.9265	12.9364	12.3488	12.8893	-0.540559	0.687504
AAEL010339-RA	0.00265634	10.7399	10.9475	10.8217	10.8986	11.0143	10.9198	10.3015	10.2695	10.3642	10.3951	10.3325	10.3919	10.8903	10.3425	0.547851	1.46191
AAEL006980-RA	0.00265806	13.5797	13.4659	13.1436	13.5775	13.4389	13.6485	12.3481	12.5093	12.2307	12.4944	12.1844	12.2638	13.4757	12.3385	1.1372	2.19954
AAEL006342-RB	0.00267146	10.056	10.39	10.5877	10.3507	10.4249	10.3593	9.17078	9.46704	9.42016	9.37976	9.27991	9.35112	10.3614	9.34479	1.01665	2.02321
AAEL000984-RA	0.00268075	10.8734	11.0185	10.4748	11.0787	11.0105	11.102	9.66419	9.79344	9.53375	9.67873	9.54474	9.69088	10.9263	9.65095	1.27536	2.42059
AAEL011070-RA	0.00271067	13.7085	13.7506	13.4569	13.603	13.7308	13.6123	12.7725	12.6641	12.9296	12.7281	12.6845	12.9733	13.6437	12.792	0.851675	1.80459
AAEL008181-RA	0.00271817	12.3897	12.3928	12.4036	12.3765	12.4021	12.438	12.6772	12.7076	12.6072	12.6979	12.6219	12.7373	12.4004	12.6748	-0.274392	0.826799
AAEL011856-RA	0.00272823	10.5397	10.4789	10.4441	10.5533	10.4575	10.5331	9.87738	9.99121	10.0267	10.0448	9.8026	10.0186	10.5011	9.96022	0.540903	1.45488
AAEL001441-RA	0.00274004	11.6418	11.6158	11.5812	11.6193	11.5787	11.5356	11.9466	11.8493	11.9127	11.8386	11.9377	11.873	11.5954	11.893	-0.297572	0.813621
AAEL013114-RA	0.00274267	12.5357	12.7334	12.783	12.6584	12.8093	12.638	13.2304	13.2548	13.4313	13.3665	13.3142	13.3518	12.693	13.3248	-0.631879	0.645335
AAEL012950-RA	0.00274771	13.3568	13.321	13.3283	13.3818	13.4211	13.4753	13.0558	13.0244	13.0849	13.0834	13.0307	13.0698	13.3807	13.0582	0.322554	1.25054
AAEL014173-RA	0.00275154	8.76929	7.72743	8.42517	8.12584	7.80543	8.24748	10.3882	10.4562	10.3647	9.98532	10.5463	10.3984	8.18344	10.3565	-2.1731	0.221734
AAEL006638-RA	0.002757	11.8066	12.0847	11.8294	11.9548	12.0381	11.9418	11.239	11.3138	11.2526	11.3578	11.1204	11.2753	11.9426	11.2598	0.682749	1.6052
AAEL002560-RA	0.00276159	10.2923	10.5342	10.111	10.6365	10.522	10.5484	9.22882	9.29895	9.47195	9.38013	9.41424	9.38013	10.4407	9.36237	1.07835	2.11163
AAEL014426-RA	0.00277254	9.95163	10.0081	9.82987	10.348	10.0448	10.2673	7.22346	7.75388	7.83892	8.46277	7.44883	7.80911	10.075	7.75616	2.3188	4.98918
AAEL012301-RA	0.00277393	13.0834	12.9114	13.2188	13.1087	12.951	13.0317	12.3397	12.1295	12.1611	12.4311	12.2004	12.1902	13.0508	12.242	0.808833	1.75179
AAEL005488-RA	0.00277541	8.71207	8.64554	8.69412	8.61497	8.58248	8.66556	9.46953	9.40088	9.35272	9.09866	9.36446	9.29959	8.65246	9.33097	-0.678516	0.624808
AAEL000224-RA	0.00279287	12.4074	12.217	12.812	12.3498	12.3034	12.4444	13.5911	13.527	13.4137	13.6734	13.5073	13.6404	12.4223	13.5588	-1.13649	0.454863
AAEL007399-RA	0.00280892	10.8438	11.0233	11.0407	11.1456	10.9592	11.0828	10.3968	10.497	10.4159	10.3556	10.3103	10.4369	11.0159	10.4021	0.613812	1.5303
AAEL008042-RA	0.00281209	11.0968	11.4113	11.1041	11.3582	11.3616	11.3783	10.467	10.37	10.3214	10.5897	10.4269	10.419	11.285	10.4323	0.852712	1.80589
AAEL011774-RA	0.00281996	11.155	10.9756	11.3331	11.1405	10.979	11.1523	10.0128	9.94493	10.1671	9.95969	9.99349	10.3642	11.1226	10.0737	1.04887	2.06891
AAEL015119-RA	0.00282252	14.4419	14.4968	14.4791	14.4419	14.4515	14.4655	13.7213	13.6001	13.3963	13.8712	13.7025	13.5437	14.4628	13.6392	0.823562	1.76977
AAEL012797-RA	0.00282294	11.9122	12.3079	12.7593	11.8903	12.3652	11.9223	13.9234	13.9609	13.9987	14.1034	13.9422	13.8867	12.1929	13.9692	-1.77634	0.291923
AAEL014541-RA	0.0028231	8.90515	9.03071	9.27577	9.27824	9.15841	9.37337	7.72139	7.78427	7.89802	8.24748	7.91909	7.89437	9.17028	7.91077	1.25951	2.39414
AAEL004319-RA	0.00282513	12.7892	12.6849	12.9339	12.7647	12.8441	12.6542	13.3857	13.3529	13.4796	13.3391	13.5382	13.4188	12.7785	13.4191	-0.640537	0.641474
AAEL011432-RA	0.00284291	10.6243	10.7486	10.7877	10.7087	10.7486	10.7511	11.4093	11.316	11.4796	11.1806	11.482	11.3326	10.7282	11.3667	-0.63852	0.642371
AAEL012881-RA	0.0028431	10.9596	11.237	11.1567	11.1089	11.2105	11.1315	10.6247	10.6696	10.5692	10.5608	10.607	10.6154	11.134	10.6078	0.526225	1.44016
AAEL004040-RA	0.00284455	12.7833	12.8255	12.9081	12.9522	12.9414	12.8535	13.2589	13.2304	13.3238	13.2352	13.3166	13.3258	12.8773	13.2818	-0.404446	0.755526
AAEL002038-RA	0.00284772	10.3919	10.181	10.8591	10.3231	10.1704	10.2628	11.6535	11.8661	11.7704	11.7943	11.5824	11.781	10.3647	11.7413	-1.37656	0.385136
AAEL015554-RA	0.00287487	13.574	13.4849	13.3785	13.4617	13.5216	13.5419	10.4533	10.0523	9.04527	10.5533	10.521	9.08924	13.4938	9.9524	3.54136	11.6428
AAEL011319-RA	0.00287699	10.3758	10.5056	10.2833	10.5992	10.3896	10.4322	11.2458	11.4546	11.6114	11.4067	11.1695	11.4178	10.431	11.3843	-0.953348	0.516433
AAEL008882-RA	0.00287751	13.0995	13.1185	12.367	12.7219	12.9883	12.7298	9.59862	10.0978	9.02743	10.4515	9.56275	8.98545	12.8375	9.62059	3.21691	9.29791
AAEL011078-RA	0.00288652	14.3897	14.345	14.4064	14.3851	14.2636	14.3309	14.0065	13.8881	13.9872	14.044	13.9889	13.9355	14.3535	13.975	0.37842	1.29992
AAEL003933-RA	0.00289177	13.8734	13.5382	13.7128	13.6628	13.4695	13.7196	12.4705	12.344	11.9171	12.5507	12.3524	12.112	13.6627	12.2911	1.37161	2.5876
AAEL001899-RA	0.00289399	12.3042	12.6115	12.4348	12.4962	12.563	12.4784	11.3481	11.6527	11.2458	11.6677	11.3632	11.3077	12.4813	11.4309	1.05045	2.07118
AAEL010364-RA	0.00290699	10.492	9.95912	10.367	9.90597	9.92047	9.98269	11.736	11.8472	11.6733	11.325	11.6812	11.8113	10.1045	11.679	-1.57446	0.335769
AAEL001351-RA	0.00292018	12.4605	12.579	12.7255	12.4647	12.579	12.4534	13.3524	13.3672	13.0893	13.2975	13.2401	13.2828	12.5437	13.2716	-0.727884	0.603789
AAEL000372-RA	0.00293055	12.8147	12.9607	12.8696	12.9601	12.9206	12.8802	12.2844	12.3816	12.4414	12.4893	12.2793	12.2731	12.901	12.3582	0.542824	1.45682
AAEL014592-RA	0.00293518	12.4405	12.456	12.408	12.3844	12.4808	12.4466	12.9069	12.8869	12.8682	12.7114	12.9156	12.9273	12.4361	12.8694	-0.433318	0.740557
AAEL001302-RA	0.00295007	9.3749	7.9448	8.21006	7.56923	7.96296	7.51724	12.2396	12.109	11.9091	11.2435	12.2559	11.8945	8.09653	11.9419	-3.84539	0.0695699
AAEL015309-RA	0.0029527	12.503	12.5587	12.4701	12.5881	12.6247	12.5845	12.8591	12.9072	12.9388	12.9861	12.9727	12.9968	12.5549	12.9434	-0.388585	0.763878
AAEL013770-RA	0.00295396	11.3148	10.2604	10.7649	10.0805	10.3126	10.0871	13.1037	13.0573	12.8865	12.7872	13.286	12.9829	10.47	13.0173	-2.54724	0.171081
AAEL004156-RA	0.00295644	10.9386	10.5034	10.3015	10.4806	10.4851	10.464	11.995	12.0109	12.5891	12.1822	12.0253	12.5067	10.5289	12.2182	-1.68932	0.310073
AAEL010668-RA	0.0029648	13.2074	13.1975	13.3238	13.1076	13.1629	13.1485	13.8281	13.8344	13.6479	13.7346	13.8497	13.6746	13.1913	13.7615	-0.570247	0.673502
AAEL004195-RA	0.00299262	13.6734	13.4346	13.5082	13.5827	13.4594	13.5485	13.1223	13.0294	13.0307	12.9897	13.074	13.0299	13.5345	13.046	0.488459	1.40295
AAEL000920-RA	0.00301318	10.0618	10.0205	9.94043	10.2604	10.0482	10.2688	8.9712	9.09751	8.76383	9.14996	9.10626	8.72134	10.1	8.96835	1.13167	2.19112
AAEL002489-RA	0.0030142	11.1578	11.3498	11.208	11.1553	11.4304	11.1668	10.5397	10.5926	10.3999	10.5504	10.6312	10.4634	11.2447	10.5296	0.71514	1.64164
AAEL008985-RA	0.00301909	12.6368	12.6591	12.1462	12.3789	12.5696	12.4279	8.10889	8.96282	7.18977	9.15239	7.913	7.06648	12.4697	8.06556	4.40417	21.1733
AAEL013979-RA	0.00302894	10.7069	10.9145	10.927	10.8152	11.0324	10.8176	11.4525	11.4413	11.5453	11.47	11.4942	11.593	10.8689	11.4994	-0.630447	0.645976
AAEL010170-RA	0.00304495	12.8471	12.9873	13.008	12.9503	12.9169	12.8826	13.3804	13.3097	13.4524	13.3013	13.3509	13.3112	12.932	13.351	-0.418956	0.747966
AAEL006742-RA	0.00304575	12.1269	12.1464	12.1329	12.1588	12.0953	12.1665	12.4919	12.4729	12.44	12.3605	12.3757	12.4143	12.1378	12.4259	-0.288081	0.818991
AAEL015373-RA	0.00304904	12.408	12.3995	12.447	12.4885	12.3561	12.4376	12.8467	12.7235	12.8267	12.7999	12.8591	12.7219	12.4228	12.7963	-0.373518	0.771898
AAEL014620-RA	0.00306766	11.2308	11.2979	11.0127	11.2504	11.2132	11.2032	10.5508	10.5796	10.6491	10.7199	10.5366	10.5446	11.2014	10.5968	0.60458	1.52054
AAEL013092-RA	0.00306952	12.8283	12.7671	12.879	12.7141	12.8553	12.7522	13.1915	13.1735	13.2504	13.1238	13.2447	13.184	12.7993	13.1946	-0.395319	0.760321
AAEL004097-RA	0.00307278	12.5529	12.7345	12.5426	12.6974	12.6084	12.6102	13.0627	13.1194	13.159	13.1	13.0001	13.0912	12.6243	13.0887	-0.4644	0.724772
AAEL003288-RA	0.0030785	12.8271	12.7211	12.7693	12.79	12.7162	12.8471	12.1523	12.1077	11.9499	12.2937	12.1778	12.0085	12.7785	12.115	0.663467	1.58388
AAEL009818-RA	0.00308073	13.1044	13.1326	13.1795	13.0448	13.18	13.1194	12.7742	12.7884	12.7101	12.8372	12.8147	12.8184	13.1268	12.7905	0.336276	1.26249
AAEL005400-RA	0.00308316	12.629	12.446	12.599	12.3871	12.4681	12.4254	13.2691	13.081	13.0901	13.081	13.2802	13.2021	12.4924	13.1673	-0.674831	0.626406
AAEL006290-RA	0.0031244	11.3216	11.5087	11.4446	11.3787	11.4579	11.3368	12.0833	12.0615	12.1478	11.8634	12.0889	12.1891	11.4081	12.0723	-0.664282	0.631003
AAEL011876-RA	0.0031376	12.5334	12.5598	12.6641	12.5496	12.5732	12.5437	12.8473	12.9152	12.9438	12.8585	12.9684	12.9538	12.5706	12.9145	-0.343873	0.787923
AAEL006786-RA	0.0031401	12.4007	12.4026	12.3985	12.4877	12.3489	12.3836	12.0532	12.1086	12.0438	12.108	11.9742	11.9933	12.4036	12.0469	0.356783	1.28057
AAEL010453-RA	0.00314337	12.7849	12.8822	12.9328	12.853	12.8354	12.812	13.1348	13.238	13.2435	13.1975	13.1452	13.1915	12.85	13.1918	-0.341716	0.789102
AAEL005158-RA	0.00315238	12.1	12.1257	12.1998	12.1768	12.1102	12.1189	11.873	11.8637	11.9193	11.9036	11.8167	11.8707	12.1386	11.8745	0.264075	1.20087
AAEL010143-RA	0.00316967	13.5732	13.6181	13.4973	13.716	13.5724	13.6965	13.2056	13.154	13.1984	13.1993	13.2129	13.18	13.6123	13.1917	0.420555	1.33844
AAEL015534-RA	0.00317189	14.6945	14.5871	14.5222	14.5963	14.5552	14.6489	13.5144	13.5264	13.097	13.5623	13.5197	13.0364	14.6007	13.3761	1.22464	2.33697
AAEL012865-RA	0.00318311	13.2223	13.3626	13.3612	13.4171	13.381	13.354	13.7667	13.8233	13.9371	13.8116	13.7633	13.9112	13.3497	13.8355	-0.485847	0.714078
AAEL000241-RA	0.00318959	10.8409	10.8239	11.038	10.8924	10.8891	10.9398	11.3105	11.3837	11.4872	11.4304	11.4995	11.4894	10.904	11.4334	-0.52944	0.692823
AAEL015372-RA	0.00319022	11.8823	11.8553	11.7279	11.8033	11.7819	11.7693	11.4515	11.3274	11.2237	11.2934	11.3382	11.241	11.8033	11.3125	0.49079	1.40521
AAEL014138-RA	0.0031953	12.532	11.8813	11.8813	11.7756	11.9364	11.817	13.4478	13.4171	13.5804	13.6876	13.3307	13.6608	11.9706	13.5207	-1.55013	0.341479
AAEL000541-RB	0.00319797	11.4607	11.4746	11.8396	11.6306	11.5732	11.5905	12.286	12.3973	12.5634	12.3901	12.3736	12.4729	11.5949	12.4139	-0.819034	0.566821
AAEL005234-RA	0.0032015	10.4238	10.4699	10.5992	10.5397	10.4042	10.5358	10.9611	11.0668	11.0879	10.9738	10.9129	11.0792	10.4955	11.0136	-0.518168	0.698258
AAEL007565-RA	0.00320202	12.3736	12.5484	12.5916	12.4825	12.5376	12.4205	11.8655	11.9666	11.9892	12.0532	11.905	11.8631	12.4924	11.9404	0.551935	1.46605
AAEL010290-RA	0.00320317	14.2429	14.1764	14.3897	14.2358	14.3681	14.3735	13.701	13.7919	13.6848	13.8586	13.716	13.7067	14.2977	13.7432	0.554574	1.46873
AAEL014999-RA	0.00320536	12.392	12.1137	12.4039	12.0803	12.0535	12.0744	13.0983	13.074	13.0452	12.9597	13.1321	13.0109	12.1863	13.0534	-0.867062	0.548262
AAEL004457-RA	0.00322106	13.3785	13.5125	13.3245	13.5552	13.5312	13.4516	12.862	12.8802	12.9866	12.8921	12.9856	12.9676	13.4589	12.929	0.529915	1.44384
AAEL005697-RA	0.00322816	10.4049	10.0936	10.4502	10.0535	10.1325	10.1271	11.2701	11.3962	11.2004	11.0491	11.3664	11.3691	10.2103	11.2752	-1.0649	0.478005
AAEL008629-RA	0.00323243	12.2738	12.103	12.4268	12.414	12.0885	12.3174	12.9652	13.0937	13.0937	13.0269	13.0191	13.01	12.2706	13.0348	-0.764192	0.588783
AAEL007388-RA	0.00326215	11.4689	11.6322	11.592	11.6606	11.5557	11.7097	11.0247	11.014	11.1402	10.9308	11.0612	11.1128	11.6032	11.0473	0.555883	1.47007
AAEL004032-RA	0.00327136	13.1871	13.3752	13.2483	13.2376	13.3596	13.2787	12.8142	12.9124	12.8341	12.8913	12.8372	12.9069	13.2811	12.866	0.415053	1.33335
AAEL011830-RC	0.00327239	12.0812	12.2129	12.1369	12.0607	12.2187	12.1364	11.6234	11.7162	11.7141	11.7537	11.7305	11.7891	12.1411	11.7212	0.419974	1.3379
AAEL009988-RA	0.00327399	12.5618	12.4578	12.6477	12.451	12.399	12.4616	13.0345	13.0384	13.0275	12.9152	12.9745	13.0211	12.4965	13.0019	-0.505362	0.704483
AAEL010208-RA	0.00327429	11.8163	11.8119	11.8117	11.8493	11.8913	11.7946	12.1938	12.1577	12.2122	12.0914	12.229	12.0984	11.8292	12.1638	-0.33455	0.793032
AAEL001892-RA	0.0032789	12.1346	12.1175	12.725	12.3893	12.0874	12.3806	13.4659	13.6923	13.6094	13.7941	13.5745	13.6141	12.3057	13.625	-1.31931	0.400726
AAEL006813-RA	0.00327997	10.7969	10.8484	10.9327	10.8737	10.8855	10.8256	11.4029	11.2094	11.4186	11.2966	11.4175	11.3007	10.8605	11.3409	-0.480476	0.716741
AAEL007312-RA	0.00328806	10.0926	10.3051	10.1184	10.2951	10.2753	10.2017	10.8005	10.8904	10.9427	10.6983	10.8016	10.8273	10.2147	10.8268	-0.61211	0.654239
AAEL010141-RA	0.00328874	11.7286	11.83	11.8325	11.9358	11.8222	11.9718	11.3584	11.3156	11.4152	11.2976	11.4152	11.3117	11.8535	11.3523	0.501193	1.41538
AAEL005754-RA	0.00329005	10.4333	10.7865	10.5377	10.6418	10.8362	10.6571	9.78643	9.80785	9.71786	9.93431	9.85968	9.71523	10.6488	9.80356	0.845214	1.79653
AAEL001308-RA	0.00329018	11.8215	12.1309	10.9826	12.0264	12.165	11.9436	8.5767	8.7613	9.08535	9.64348	8.66442	9.02989	11.845	8.96019	2.88481	7.38607
AAEL004352-RA	0.00330836	9.088	9.35818	9.34957	9.31806	9.41248	9.26906	9.85149	9.87801	9.96806	9.87801	9.88915	9.95969	9.29922	9.90407	-0.604844	0.657542
AAEL007148-RA	0.00331554	12.4383	12.2765	12.4642	12.3652	12.4211	12.3501	12.8454	12.7993	12.8889	12.8644	12.9316	12.7519	12.3859	12.8469	-0.461019	0.726473
AAEL005282-RA	0.00332381	10.971	11.275	11.0374	11.0253	11.1999	11.0909	10.1991	10.4005	10.1233	10.3912	10.0828	10.2159	11.0999	10.2355	0.864466	1.82067
AAEL010511-RA	0.0033251	11.5866	11.8236	11.7918	11.9398	11.8609	11.9242	10.8254	11.0877	11.0269	11.028	10.9905	11.1234	11.8211	11.0136	0.807497	1.75017
AAEL004837-RA	0.00333669	10.9371	11.0814	11.081	10.9955	11.035	11.1402	11.6875	11.9443	11.9016	11.8095	11.6189	11.959	11.045	11.8201	-0.775084	0.584354
AAEL010624-RA	0.00333936	9.42411	9.06183	11.3917	9.96529	8.99395	10.0247	14.1552	14.0582	14.3224	14.2103	14.0868	14.3404	9.81026	14.1955	-4.38528	0.0478521
AAEL009487-RA	0.00338156	12.0956	11.7542	12.2497	12.1373	11.7549	12.1067	10.7617	10.6045	10.6821	10.9868	10.8732	10.627	12.0164	10.7559	1.26049	2.39577
AAEL010676-RA	0.00339617	12.5749	12.7443	12.6152	12.652	12.6749	12.6412	12.3415	12.301	12.3664	12.3408	12.2684	12.2999	12.6504	12.3197	0.330766	1.25768
AAEL004703-RA	0.00340794	11.9983	12.0725	11.1489	12.1702	12.1577	12.2021	9.59262	9.64176	9.32757	10.0316	9.75528	9.38191	11.9583	9.62179	2.33648	5.05069
AAEL001987-RA	0.00340951	10.0681	9.88439	10.4114	9.78598	9.87447	9.88647	11.4158	11.375	11.0428	11.4106	11.2345	11.3188	9.98514	11.2996	-1.31444	0.402082
AAEL015425-RA	0.00341581	9.76966	9.90597	9.93203	9.85329	9.95091	9.80751	10.2304	10.2846	10.3936	10.3066	10.3495	10.3392	9.86989	10.3173	-0.447433	0.733347
AAEL010518-RA	0.00342754	14.2273	14.1381	14.077	14.0833	14.1189	13.9797	12.8478	12.951	12.4178	13.0885	12.6849	12.4737	14.1041	12.744	1.36011	2.56705
AAEL013031-RA	0.00346258	9.04331	8.59635	9.2673	8.56717	8.51304	8.52777	12.3806	11.5265	12.3451	11.0019	12.0415	12.4059	8.75249	11.9502	-3.19775	0.108988
AAEL009000-RA	0.00347838	13.2967	13.358	12.8043	13.1629	13.2389	13.1278	10.373	9.93005	9.1812	10.732	10.2659	9.24429	13.1648	9.95442	3.21036	9.2558
AAEL009951-RA	0.00348735	9.01849	9.35272	10.2039	9.61993	9.4777	9.72314	12.0225	11.515	11.6119	11.9383	11.9702	11.6176	9.56599	11.7792	-2.21326	0.215647
AAEL008450-RA	0.00350065	13.913	13.8194	13.8655	13.874	13.843	13.8907	12.5291	12.4279	11.8688	12.4323	12.6348	11.9475	13.8676	12.3067	1.56087	2.95032
AAEL003671-RA	0.00352656	11.9548	11.9736	11.963	11.7596	12.0269	11.8109	12.475	12.5577	12.5152	12.4178	12.4423	12.5396	11.9148	12.4913	-0.576454	0.67061
AAEL006803-RA	0.00353086	9.82104	9.94918	9.89646	10.0228	9.96772	10.0362	10.7548	10.5542	10.4612	10.509	10.5848	10.6134	9.94891	10.5796	-0.63065	0.645885
AAEL005405-RA	0.00353339	12.4028	12.3415	12.3781	12.4143	12.3271	12.4039	12.005	12.0355	12.1332	12.1038	11.9933	12.0674	12.378	12.0564	0.321582	1.2497
AAEL004019-RA	0.00354084	12.4363	12.6443	12.5241	12.46	12.6308	12.392	11.9031	11.9529	11.9201	12.0031	11.8081	11.8643	12.5146	11.9086	0.605983	1.52202
AAEL010267-RA	0.00355537	11.9383	12.3025	12.7122	11.8647	12.1998	11.7769	13.9388	13.862	13.8344	14.0375	13.8344	13.7822	12.1324	13.8816	-1.74919	0.297469
AAEL007075-RA	0.00357062	9.38716	7.97045	8.8554	8.01801	8.05282	8.02399	11.6692	11.4304	11.3097	11.1567	11.7424	11.4931	8.38464	11.4669	-3.0823	0.118069
AAEL008655-RA	0.00358954	10.5964	10.6378	11.0088	10.673	10.6814	10.6143	11.5924	11.89	11.7301	11.5745	11.5564	11.7487	10.7019	11.682	-0.980062	0.506958
TF000145_Ty3_gypsy_Ele50_ORF2	0.00359078	9.20364	9.11099	9.07258	9.33134	9.11454	9.36526	10.0635	9.88518	10.1571	10.1492	9.93104	10.1923	9.19972	10.0631	-0.863333	0.549681
AAEL015011-RA	0.00360155	12.6435	12.8921	12.707	12.8147	12.8859	12.7747	12.0496	12.2724	12.1388	12.1929	12.0257	12.123	12.7863	12.1337	0.652564	1.57196
AAEL000205-RA	0.00360257	12.3674	12.0914	12.7483	12.2531	12.0735	12.2381	13.515	13.5419	13.6123	13.4548	13.4807	13.5815	12.2953	13.531	-1.23572	0.424631
AAEL011870-RA	0.00360628	10.0477	9.5254	9.73255	9.58049	9.67581	9.51169	10.9898	10.9539	11.0182	10.6006	10.9573	11.0165	9.67893	10.9227	-1.24378	0.422265
AAEL008575-RA	0.00360733	13.0031	13.1113	13.1904	13.2079	13.071	13.1813	13.5919	13.6365	13.753	13.5713	13.6616	13.7371	13.1275	13.6586	-0.531064	0.692044
AAEL006171-RA	0.00360837	13.7764	13.9055	13.8531	13.8324	13.8867	13.7857	13.4603	13.5694	13.4576	13.5216	13.4299	13.4704	13.84	13.4848	0.355131	1.2791
AAEL001535-RA	0.00361645	12.1523	12.2858	12.2119	12.1934	12.3044	12.2341	11.751	11.7196	11.5869	11.8287	11.798	11.6895	12.2303	11.729	0.501394	1.41558
AAEL004580-RA	0.00362802	12.6315	12.8028	12.5171	12.8325	12.8214	12.7937	11.4667	11.7189	11.7617	11.9414	11.5231	11.7269	12.7332	11.6898	1.04338	2.06106
AAEL010508-RA	0.00365001	11.2677	11.3682	11.1367	11.1752	11.3799	11.292	10.6734	10.5747	10.5629	10.7646	10.513	10.6356	11.2699	10.6207	0.649254	1.56836
AAEL001883-RA	0.00368139	11.2465	11.4364	11.4581	11.457	11.4585	11.4165	11.833	11.8585	11.9414	11.8262	11.87	11.9274	11.4122	11.8761	-0.463904	0.725022
AAEL007370-RA	0.00368819	10.4656	10.6605	10.8821	10.586	10.7395	10.5915	11.5136	11.6225	11.839	11.7032	11.4723	11.8007	10.6542	11.6585	-1.00432	0.498505
AAEL005721-RB	0.00369016	11.3837	11.6173	11.5635	11.5913	11.5618	11.5319	11.0215	11.1056	11.0965	11.1255	11.0058	11.0994	11.5416	11.0757	0.465874	1.38115
AAEL004672-RA	0.00369036	9.18386	9.35326	9.48638	9.46068	9.38867	9.39442	10.0557	10.2659	10.3857	10.3815	10.0865	10.3106	9.37788	10.2476	-0.869769	0.547234
AAEL002591-RA	0.003691	13.6854	13.647	13.4915	13.6208	13.5681	13.5868	10.95	10.5285	9.61513	10.9039	10.9398	9.59065	13.5999	10.4213	3.17862	9.05441
AAEL007547-RA	0.00369746	12.4397	12.4661	12.3831	12.4447	12.3694	12.4473	12.7345	12.82	12.7674	12.8165	12.665	12.7671	12.425	12.7617	-0.336729	0.791835
AAEL011082-RB	0.00370922	8.98266	9.43442	9.44258	9.28747	9.41811	9.35374	8.17665	8.23538	8.44339	8.41424	8.17032	8.32995	9.31983	8.29499	1.02484	2.03474
AAEL003419-RA	0.00370974	14.5552	14.5394	14.601	14.5552	14.4814	14.4814	14.0463	13.9861	13.9175	14.1633	14.0025	13.8785	14.5356	13.999	0.536567	1.45052
AAEL015507-RA	0.0037169	10.7092	11.0108	10.8207	10.8994	10.9672	10.9777	10.0876	10.3066	10.2446	10.2673	10.245	10.255	10.8975	10.2344	0.663125	1.58351
AAEL006602-RA	0.00373156	13.277	13.3617	13.2548	13.3112	13.4466	13.3818	12.8093	12.8377	12.7298	12.9676	12.8008	12.8011	13.3388	12.8244	0.514458	1.42846
AAEL001098-RA	0.00373268	12.6408	11.9756	12.9181	12.4585	11.9086	12.5021	14.316	14.2649	14.3757	14.3139	14.229	14.3246	12.4006	14.304	-1.9034	0.267312
AAEL004065-RA	0.00373866	12.3692	12.4962	12.3397	12.5504	12.4825	12.5481	11.8695	11.8841	11.9001	11.8983	11.8658	12.0532	12.4643	11.9118	0.552497	1.46662
AAEL012243-RA	0.00374287	13.5609	13.5144	13.5467	13.5187	13.5405	13.5601	13.928	13.8896	13.8391	13.7626	13.8921	13.9451	13.5402	13.8761	-0.335891	0.792294
AAEL008652-RA	0.00374779	10.2912	10.6391	11.0664	10.6965	10.586	10.6302	8.52278	9.19365	8.83231	9.10919	8.51717	8.76929	10.6516	8.82406	1.82751	3.54924
AAEL004534-RA	0.00376532	12.6136	12.6142	12.638	12.6533	12.6717	12.6572	12.9787	13.0375	12.9578	12.8559	12.9412	12.9347	12.6414	12.951	-0.309606	0.806862
AAEL009839-RA	0.00379919	11.851	11.902	11.9366	11.9091	11.8703	12.0431	12.2925	12.3096	12.2283	12.3352	12.3359	12.3433	11.9187	12.3075	-0.388789	0.76377
AAEL002537-RA	0.00380544	9.97674	11.1138	10.7162	10.4883	11.1472	10.492	12.8906	12.6435	13.047	13.2099	13.0229	13.1021	10.6557	12.986	-2.33031	0.198841
AAEL005194-RA	0.00380737	10.5684	10.4145	10.6554	10.4292	10.5065	10.4153	11.8318	11.3125	11.9809	11.8866	11.8416	12.0017	10.4982	11.8092	-1.31099	0.403045
AAEL014527-RA	0.00381796	12.3893	12.412	12.2321	12.287	12.4774	12.2785	11.8225	11.7424	11.6787	11.7209	11.8841	11.7357	12.346	11.7641	0.581967	1.49689
AAEL011420-RA	0.00384523	9.15459	8.91686	9.65167	8.68213	8.8805	8.83564	10.8926	11.3746	10.9495	11.0464	10.7024	11.0137	9.02023	10.9965	-1.97631	0.254139
AAEL001749-RA	0.00385531	10.8646	10.7006	10.7123	10.8356	10.7914	10.9135	11.2852	11.264	11.3764	11.4037	11.4799	11.41	10.803	11.3699	-0.566856	0.675086
AAEL001520-RA	0.00385741	10.5134	10.4087	10.5458	10.5224	10.3872	10.3788	11.2946	11.3938	11.0603	11.0787	11.2025	11.1196	10.4594	11.1916	-0.73218	0.601994
AAEL010333-RA	0.00386634	9.96529	10.1661	10.0749	10.1814	10.1686	10.1814	9.29369	9.38147	9.54028	9.52227	9.23286	9.42555	10.123	9.39936	0.723596	1.65129
AAEL000028-RB	0.00388725	13.3433	12.9388	13.6394	13.2855	12.9328	13.284	14.5244	14.5345	14.601	14.5345	14.49	14.5552	13.2373	14.5399	-1.30261	0.405393
AAEL000574-RA	0.00389335	13.0244	13.1148	12.9715	13.1297	13.0917	12.9804	13.4943	13.6094	13.5822	13.4943	13.4346	13.4753	13.0521	13.515	-0.462937	0.725508
AAEL012655-RA	0.00390768	11.0283	11.4266	11.754	11.839	11.5114	11.7206	12.9771	12.9142	13.0753	13.0085	13.0022	13.0519	11.5467	13.0049	-1.45819	0.363949
AAEL001446-RA	0.00390816	13.5944	13.4188	13.5165	13.5938	13.3992	13.5583	13.043	12.9482	13.0881	12.9878	12.9517	13.0576	13.5135	13.0127	0.500757	1.41496
AAEL009577-RA	0.00391626	14.2864	14.4115	14.1791	14.316	14.4368	14.3026	12.4523	12.4248	11.7932	12.7058	12.5017	11.6799	14.3221	12.2596	2.06244	4.17692
AAEL004098-RA	0.00394544	12.9705	13.0535	12.9462	12.9085	12.9833	12.9097	12.6549	12.6858	12.6453	12.6244	12.636	12.563	12.9619	12.6349	0.327046	1.25444
AAEL009014-RA	0.00398042	12.0102	12.0934	12.0766	11.9442	12.1049	11.8926	11.3534	11.4266	11.2512	11.4575	11.3475	11.1497	12.0203	11.331	0.689321	1.61252
AAEL010545-RA	0.00398079	10.5651	10.717	10.8168	10.6788	10.7193	10.715	10.3002	10.169	10.1889	10.2386	10.2472	10.13	10.702	10.2123	0.489674	1.40413
AAEL015007-RA	0.00398516	11.818	11.8727	11.8302	11.9371	11.7984	11.8837	12.3807	12.3237	12.5581	12.3575	12.2852	12.4605	11.8567	12.3943	-0.537619	0.688907
AAEL014897-RA	0.00398614	11.4006	11.3584	11.4575	11.3847	11.3796	11.3701	11.0693	11.1128	10.9883	11.1234	10.9932	10.9963	11.3918	11.0472	0.344599	1.2698
AAEL010330-RA	0.00399632	13.3764	13.4489	13.3843	13.4569	13.4137	13.4237	13.1148	13.1243	13.0978	13.1459	12.9804	13.1076	13.4173	13.0951	0.322211	1.25025
AAEL001763-RA	0.00404031	12.2675	12.2697	12.3028	12.1802	12.3575	12.352	11.7138	11.6812	11.792	11.7011	11.7314	11.9221	12.2883	11.7569	0.531343	1.44527
AAEL006182-RA	0.00405146	11.52	11.5696	11.6706	11.7032	11.6193	11.666	11.2471	11.2066	11.3054	11.2736	11.2116	11.2321	11.6248	11.2461	0.378717	1.30019
AAEL004397-RA	0.00406021	8.2784	8.55644	8.4576	8.73305	8.55311	8.82721	9.6995	9.73788	9.94016	9.69893	9.56749	9.97738	8.56764	9.77022	-1.20259	0.434496
AAEL012974-RA	0.0040861	11.482	11.538	11.4361	11.5142	11.5573	11.5812	10.7646	10.9654	10.6325	10.9235	10.6418	10.6551	11.5181	10.7638	0.754306	1.68682
AAEL005246-RA	0.00408623	9.12279	8.27126	8.72537	8.83981	8.21267	8.85853	10.8877	10.467	10.6644	10.3604	10.8325	10.65	8.67174	10.6436	-1.97191	0.254915
AAEL005086-RA	0.00410417	11.7932	12.0396	11.8341	11.9418	12.1025	11.9412	12.5264	12.6562	12.6488	12.6729	12.5189	12.7088	11.9421	12.622	-0.679945	0.624189
AAEL004727-RA	0.00410866	9.40088	9.47964	9.61826	9.62596	9.48995	9.61993	8.64457	8.71079	8.95728	8.70396	8.76206	8.91736	9.5391	8.78267	0.756431	1.68931
AAEL009612-RA	0.00411055	10.8185	10.9898	11.0054	10.9525	10.9518	10.9654	10.5324	10.4834	10.5525	10.6253	10.5336	10.4699	10.9472	10.5329	0.41439	1.33274
AAEL003287-RA	0.00412574	12.0306	12.1326	12.165	12.1133	12.1364	12.1945	12.4049	12.4374	12.4457	12.4257	12.4964	12.4967	12.1287	12.4511	-0.322419	0.799728
AAEL012437-RB	0.00413936	9.13396	8.52865	8.67132	8.54297	8.54297	8.54082	9.75647	9.94546	9.81131	9.81521	9.93741	9.95091	8.66011	9.86946	-1.20935	0.432464
AAEL002600-RA	0.00415954	11.7748	11.4811	12.0388	11.6353	11.4976	11.6439	12.6386	12.7098	12.6805	12.7316	12.6755	12.8125	11.6786	12.7081	-1.02952	0.489874
AAEL003670-RA	0.0041615	13.5653	13.6404	13.7032	13.5589	13.6424	13.5926	13.9591	13.9268	13.9837	13.8989	14.0322	13.9837	13.6171	13.964	-0.346903	0.78627
AAEL000210-RA	0.00416712	12.1731	12.2772	12.217	12.3508	12.255	12.3318	11.8089	11.9346	11.864	11.8503	11.818	11.9129	12.2675	11.8648	0.40267	1.32195
AAEL014134-RA	0.00416713	9.38867	9.58912	9.75859	9.75859	9.58548	9.73537	8.67826	8.92109	8.85777	8.74006	8.67469	8.84085	9.63597	8.78545	0.850519	1.80315
AAEL008841-RA	0.00416918	11.6202	11.756	11.772	11.8615	11.7743	11.8522	12.2476	12.4576	12.4642	12.3664	12.2829	12.4111	11.7727	12.3716	-0.59895	0.660234
AAEL005308-RB	0.0041995	12.9878	13.0403	12.9833	13.0568	13.0801	13.0854	12.7948	12.7109	12.7342	12.7963	12.7355	12.7905	13.039	12.7604	0.278602	1.21302
AAEL000398-RA	0.00420467	10.8632	10.6755	10.6585	10.5349	10.6378	10.5579	10.065	10.101	9.97573	9.99037	10.0911	9.98532	10.6546	10.0348	0.619869	1.53674
AAEL003599-RA	0.00420623	12.4554	12.4734	12.579	12.4186	12.495	12.4948	11.8945	11.7784	11.8394	12.0818	11.8615	11.9809	12.486	11.9061	0.579965	1.49481
AAEL000153-RA	0.00422889	13.2401	13.1759	13.153	13.1846	13.0921	13.2005	13.772	13.6876	13.6365	13.7892	13.6693	13.5329	13.1744	13.6812	-0.50688	0.703743
AAEL010419-RA	0.00423384	11.8341	11.9546	11.8903	11.9507	11.9177	11.9466	12.3658	12.4021	12.5386	12.3421	12.3057	12.5021	11.9157	12.4094	-0.493709	0.710197
AAEL012762-RA	0.0042451	10.4087	10.4104	9.67526	10.4533	10.3642	10.3392	8.36217	8.58923	8.82615	8.60064	8.43656	8.80139	10.2752	8.60269	1.67249	3.18763
AAEL012918-RA	0.00425917	13.4313	13.3136	13.5203	13.4007	13.3486	13.4508	12.7479	12.8245	12.5663	12.8519	12.7747	12.5755	13.4109	12.7235	0.687402	1.61038
AAEL001735-RA	0.0042707	13.6502	13.6734	13.5822	13.5868	13.6514	13.59	11.4653	11.5323	10.8888	12.0788	11.495	10.8081	13.6223	11.378	2.24431	4.73809
AAEL002687-RA	0.00427799	13.8013	13.909	13.7514	13.8831	13.9525	13.956	13.3299	13.4489	13.2975	13.4346	13.4211	13.359	13.8755	13.3818	0.493707	1.40806
AAEL000109-RA	0.00430325	12.8885	12.9203	12.9652	12.8661	12.8941	12.7533	13.5234	13.5944	13.6522	13.3729	13.6628	13.7492	12.8813	13.5925	-0.71121	0.610807
AAEL007230-RA	0.00435266	9.52363	9.7427	9.89521	9.88226	9.76794	9.95616	10.5662	10.5253	10.6904	10.5906	10.5564	10.6784	9.79465	10.6012	-0.806576	0.571737
AAEL007537-RA	0.00435673	12.412	12.4374	12.4067	12.3987	12.4519	12.4002	12.1421	12.1775	12.0827	12.1332	12.05	12.1991	12.4178	12.1308	0.287022	1.22012
AAEL008122-RA	0.00436199	12.7684	12.8368	12.7706	12.7799	12.9085	12.7897	12.414	12.5396	12.3716	12.4421	12.4169	12.4113	12.809	12.4326	0.376383	1.29808
AAEL002605-RA	0.00438528	13.525	13.4272	13.3049	13.4061	13.4581	13.4376	10.3761	10.0205	8.87117	10.452	10.4315	8.93057	13.4265	9.84697	3.5795	11.9547
AAEL013755-RA	0.00438753	11.9839	12.1169	12.0128	12.1124	12.1626	12.1102	12.4286	12.4642	12.4438	12.5025	12.4805	12.4026	12.0831	12.4537	-0.370573	0.773475
AAEL005336-RA	0.00439422	13.3862	13.4633	13.3752	13.4695	13.4603	13.3866	13.7573	13.9118	13.9234	13.8419	13.7892	13.9619	13.4235	13.8643	-0.440747	0.736753
AAEL005948-RA	0.00439616	11.9948	12.0211	12.0926	12.0916	12.0091	12.1221	12.5255	12.5532	12.7687	12.5365	12.5995	12.7366	12.0552	12.62	-0.564782	0.676058
AAEL009174-RA	0.00441783	10.1959	10.4539	10.1894	10.3758	10.4025	10.3642	10.9183	10.9308	11.0233	10.8339	10.9344	10.9427	10.3303	10.9306	-0.600307	0.659614
AAEL003363-RA	0.00444408	11.9785	12.3113	11.6966	12.1403	12.3447	12.143	10.9096	10.8077	10.8872	11.0522	10.819	10.8907	12.1024	10.8944	1.20799	2.31015
AAEL009467-RA	0.00444684	13.7074	13.6296	13.8831	13.7032	13.5533	13.6434	14.251	14.247	14.2548	14.2223	14.1805	14.2723	13.6867	14.238	-0.551321	0.682395
AAEL015099-RF	0.00445218	12.4473	12.4936	12.5684	12.4705	12.4734	12.4103	12.911	12.8478	12.9385	12.7601	12.8496	12.8833	12.4772	12.8651	-0.38782	0.764284
AAEL008257-RA	0.00445389	13.4211	13.0964	13.1363	13.1211	13.1716	13.1172	13.8137	13.803	13.8072	13.7748	13.931	13.7773	13.1773	13.8178	-0.640539	0.641473
AAEL005929-RA	0.00446223	11.0731	11.1117	10.963	10.9905	11.0938	10.9879	11.5553	11.8477	11.8043	11.6361	11.5858	11.7881	11.0367	11.7029	-0.66623	0.630151
AAEL008398-RA	0.00447815	13.264	13.4246	13.23	13.3534	13.3963	13.358	12.8028	12.8896	12.8973	12.7852	12.7849	12.9474	13.3377	12.8512	0.48652	1.40106
AAEL004102-RA	0.00447876	9.91622	10.1055	10.0379	10.2415	10.1063	10.2443	10.9339	10.7032	10.8016	10.9488	10.812	10.8829	10.1086	10.8471	-0.738478	0.599371
AAEL012399-RA	0.00449194	9.94254	10.1759	9.71861	10.152	10.2206	10.1164	8.3648	7.55826	8.29002	8.45325	8.43061	8.25302	10.0543	8.22499	1.82934	3.55373
AAEL004278-RA	0.00450881	11.5818	11.8447	11.585	11.8627	11.8085	11.8236	9.45295	9.99654	9.2837	10.297	9.46068	9.21983	11.7511	9.61844	2.13262	4.38514
AAEL002524-RA	0.00452221	7.92701	8.00707	7.73415	7.93899	7.98553	7.90527	8.93651	8.81364	9.35038	9.28205	8.98881	9.34717	7.91634	9.11976	-1.20342	0.434243
AAEL000283-RA	0.0045609	8.54871	8.42797	8.7549	8.81077	8.3639	8.65816	9.77261	10.2895	10.1869	10.2327	9.70082	10.1331	8.59407	10.0526	-1.45855	0.363859
AAEL000899-RA	0.00456133	12.2086	12.4092	12.3689	12.3318	12.3614	12.4251	11.9193	11.9318	11.9408	11.9804	11.9736	11.996	12.3508	11.957	0.393842	1.31389
AAEL006601-RA	0.00457146	12.979	13.0489	13.0085	13.1303	13.1223	13.1247	12.6269	12.5581	12.6348	12.7475	12.619	12.6559	13.069	12.6403	0.428623	1.34595
AAEL003166-RA	0.00457421	10.9256	10.9202	11.1272	11.0464	10.9039	11.0942	10.3868	10.4545	10.4556	10.4895	10.3098	10.4901	11.0029	10.4311	0.571839	1.48642
AAEL012125-RA	0.00457472	13.4633	13.3221	13.4001	13.3895	13.3909	13.425	13.7968	13.8059	13.7346	13.6715	13.8072	13.7025	13.3985	13.7531	-0.354607	0.782083
AAEL008169-RA	0.00457882	10.9288	11.0013	10.7994	10.9299	11.0464	11.0288	10.3754	10.4552	10.3709	10.4686	10.3302	10.5049	10.9558	10.4175	0.538238	1.4522
AAEL012884-RA	0.00460134	11.6074	11.704	11.6091	11.7855	11.7027	11.8149	11.2212	11.2761	11.2992	11.2518	11.2869	11.1995	11.7039	11.2558	0.448137	1.36428
AAEL000815-RA	0.00460403	11.3224	11.3305	11.2602	11.2338	11.2672	11.1919	10.9584	11.0147	10.9856	10.9675	10.9141	10.9866	11.2677	10.9712	0.296501	1.22816
AAEL003144-RA	0.00462517	11.2663	11.5524	11.3877	11.4886	11.4801	11.4814	10.7702	10.9007	10.9026	10.9525	10.868	10.8021	11.4428	10.866	0.576736	1.49147
AAEL003625-RA	0.00464363	12.0899	12.0569	12.3621	12.3069	12.1143	12.3811	12.9378	12.9666	13.0328	13.1966	13.0311	13.1056	12.2185	13.0451	-0.826532	0.563883
AAEL012151-RA	0.00466028	12.7469	12.7884	12.8142	12.7541	12.8152	12.729	12.5405	12.5489	12.4476	12.5426	12.4819	12.53	12.7747	12.5153	0.259395	1.19698
AAEL012076-RA	0.00466338	11.7506	11.9156	11.8974	11.8141	11.85	11.8818	11.51	11.5172	11.4656	11.5319	11.4181	11.5262	11.8516	11.4948	0.356739	1.28053
AAEL000874-RA	0.00469135	11.4497	11.4152	11.892	11.4465	11.3429	11.3693	12.4534	12.4519	12.6254	12.5067	12.4405	12.5295	11.486	12.5012	-1.01529	0.49473
AAEL006342-RC	0.00469859	9.44737	9.75751	9.72764	9.72878	9.82578	9.65548	8.68756	8.95728	8.78407	8.91796	8.70287	8.95728	9.69042	8.83451	0.855919	1.80991
AAEL006369-RA	0.00471149	13.1604	13.0595	12.9469	12.9883	12.9727	12.9771	12.613	12.5651	12.5353	12.5105	12.6022	12.4519	13.0175	12.5463	0.471136	1.3862
AAEL000387-RA	0.00471695	9.13652	8.29592	8.8224	8.6684	8.33582	8.72537	10.1014	10.1869	10.1783	10.1751	10.1198	10.2378	8.66407	10.1665	-1.50248	0.352947
AAEL011890-RA	0.0047176	13.3866	13.2467	13.5373	13.307	13.2802	13.3922	13.9362	13.9371	13.8615	13.909	13.8324	13.9609	13.3583	13.9062	-0.547832	0.684047
AAEL001237-RA	0.00472102	13.2333	13.0389	13.2431	13.2935	13.0897	13.308	9.93849	10.419	9.08014	10.6213	10.2052	8.96162	13.2011	9.87095	3.33012	10.057
AAEL015384-RA	0.0047223	10.6356	10.2859	10.6538	10.3721	10.3364	10.3758	11.3086	11.404	11.2663	11.1612	11.3236	11.4073	10.4433	11.3118	-0.868589	0.547682
AAEL010760-RA	0.00472309	9.86042	10.0735	10.0654	10.1492	10.079	10.0998	9.35038	9.37976	9.44369	9.48252	9.23017	9.48697	10.0546	9.39558	0.65898	1.57897
AAEL004961-RA	0.00475753	12.0694	12.2333	11.9844	12.0506	12.2281	12.046	11.4849	11.4622	11.4003	11.4239	11.606	11.339	12.102	11.4527	0.649223	1.56832
AAEL011994-RA	0.00476208	9.73137	8.90196	9.671	8.93565	8.93872	8.91618	11.7298	11.4025	11.3864	11.0389	11.7353	11.3673	9.18248	11.4434	-2.26088	0.208644
AAEL011180-RA	0.00477321	9.47125	9.06475	9.70491	9.22643	9.08343	9.20507	10.6225	10.4689	10.8994	10.8626	10.6113	10.8104	9.29264	10.7125	-1.41987	0.373745
AAEL002547-RA	0.00477951	13.0465	13.1026	13.1142	13.2361	13.159	13.1904	12.6259	12.7461	12.6524	12.7804	12.6714	12.5954	13.1415	12.6786	0.462851	1.37826
AAEL004720-RA	0.00479124	9.08455	8.48923	9.0225	8.29322	8.51717	8.18059	10.9702	10.7532	10.4901	10.4502	10.9216	10.4867	8.59788	10.6787	-2.08082	0.23638
AAEL012178-RA	0.00483558	9.27577	9.20218	9.79863	9.26012	9.21383	9.32975	10.7446	10.5093	10.6127	10.4025	10.8074	10.7029	9.34671	10.6299	-1.28318	0.410888
AAEL012264-RA	0.00483568	11.2119	11.3037	11.1866	11.2786	11.2869	11.2996	10.723	10.9235	10.762	10.8399	10.6716	10.7464	11.2612	10.7777	0.483498	1.39813
AAEL002359-RA	0.00487441	12.7316	12.8341	12.8011	12.826	12.8267	12.8267	12.3999	12.2483	12.3822	12.4217	12.4376	12.4777	12.8077	12.3946	0.413126	1.33157
AAEL011081-RB	0.00487956	12.3816	12.5491	12.4874	12.4664	12.5881	12.5011	11.9972	11.9532	12.1161	12.0467	12.0905	12.0903	12.4956	12.049	0.446606	1.36283
AAEL007582-RA	0.00488063	10.1406	10.723	10.0515	10.3548	10.8016	10.3453	8.72868	8.87117	8.7651	9.09679	8.78407	8.84578	10.4028	8.8486	1.55419	2.9367
AAEL000240-RA	0.00488339	10.5621	10.6398	10.604	10.6127	10.6122	10.6189	10.1804	10.0316	10.0153	10.1472	10.2753	10.0573	10.6083	10.1179	0.490422	1.40486
AAEL006377-RA	0.00489717	6.83422	7.70501	7.72139	8.12851	7.6602	8.16095	9.98357	10.2382	9.95616	9.98156	10.0362	9.90781	7.70171	10.0173	-2.31554	0.200887
AAEL012473-RA	0.004898	11.9379	12.1474	12.0184	12.0718	12.0996	12.0331	11.6056	11.6791	11.675	11.6858	11.5988	11.6945	12.0514	11.6565	0.394886	1.31484
AAEL000767-RB	0.00490592	11.8954	11.9521	11.9104	11.8784	11.9281	11.8241	11.6522	11.7003	11.6618	11.6602	11.6289	11.6713	11.8981	11.6625	0.235621	1.17741
AAEL010486-RA	0.00494627	11.5935	11.8153	11.6895	11.7506	11.8002	11.6598	12.255	12.284	12.4019	12.1594	12.2295	12.3002	11.7182	12.2717	-0.553498	0.681366
AAEL006292-RA	0.00497239	11.0143	11.1582	10.8185	11.2624	11.2116	11.2476	10.1798	10.0443	10.2005	10.3317	10.2479	10.141	11.1188	10.1909	0.927908	1.90251
AAEL006605-RA	0.00497469	10.6784	11.1907	11.085	10.991	11.1837	10.987	9.07373	9.36234	8.81597	9.72314	9.06007	8.79244	11.0193	9.13795	1.88137	3.68425
AAEL003576-RA	0.00498814	13.0821	13.3794	12.1968	13.1232	13.4659	13.1925	8.92439	10.1414	8.8196	10.2254	8.99059	8.96922	13.0733	9.34511	3.72821	13.2527
AAEL002499-RA	0.00498833	10.6439	10.464	10.2912	10.3405	10.4647	10.3882	11.175	11.1089	11.3153	11.0428	11.2662	11.2658	10.4321	11.1956	-0.763566	0.589039
AAEL010181-RA	0.00498881	10.6118	10.789	10.658	10.8134	10.7984	10.7757	10.1791	10.2002	10.3263	10.1972	10.2286	10.3199	10.7411	10.2419	0.499192	1.41342
AAEL007528-RA	0.00499565	12.2945	12.1208	12.1962	12.138	12.2154	12.0521	12.6915	12.6296	12.715	12.556	12.6965	12.7294	12.1695	12.6697	-0.500158	0.707029
AAEL006966-RB	0.00502075	12.838	12.9597	12.8076	12.9487	12.9811	12.9947	12.2429	12.448	12.3584	12.312	12.1346	12.3174	12.9216	12.3022	0.619433	1.53627
AAEL013808-RA	0.00502662	14.0868	14.0015	14.0246	13.9721	14.012	14.0658	14.3711	14.3781	14.3664	14.4312	14.5582	14.4172	14.0271	14.4204	-0.393217	0.76143
AAEL013019-RA	0.0050271	9.96024	10.0998	10.0383	10.2392	10.1228	10.2022	9.48059	9.40418	9.17738	9.34297	9.43355	9.18457	10.1104	9.33721	0.773221	1.70908
AAEL011382-RA	0.00505367	11.5463	11.5075	11.5625	11.5302	11.5374	11.5718	11.8011	11.7693	11.7335	11.7857	11.8799	11.8141	11.5426	11.7973	-0.254667	0.83818
AAEL010450-RA	0.0050747	12.8639	12.9147	12.9236	12.8675	12.9722	12.9647	12.535	12.4715	12.5433	12.5422	12.5039	12.6641	12.9178	12.5433	0.374441	1.29634
AAEL001980-RA	0.00507931	10.5492	10.321	10.8465	10.3306	10.2518	10.3036	11.6349	11.6173	11.5337	11.6389	11.4139	11.5707	10.4338	11.5682	-1.13444	0.455512
AAEL011957-RA	0.00507971	8.86467	9.53232	9.37909	9.50857	9.57214	9.42883	10.9723	10.7336	11.3877	11.3422	10.9832	11.3113	9.38094	11.1217	-1.74078	0.299208
AAEL002841-RA	0.00508886	12.4178	12.3214	12.5439	12.4374	12.347	12.422	12.781	12.8833	12.8332	12.8035	12.7934	12.8179	12.4149	12.8187	-0.403799	0.755865
AAEL010879-RA	0.00510683	13.3457	13.3937	13.2943	13.3626	13.4796	13.4105	13.0105	13.0179	13.008	13.0943	13.0448	13.074	13.3811	13.0416	0.33948	1.2653
AAEL001444-RA	0.00516279	8.94182	9.09384	9.26669	9.06146	9.19043	9.17199	8.06547	8.12369	8.30832	7.97229	8.28113	8.39828	9.12104	8.19153	0.929507	1.90463
AAEL011504-RA	0.00517321	14.8371	14.9532	14.4279	14.7481	14.9532	14.727	11.5858	12.2166	10.6151	12.0654	11.4837	10.6184	14.7744	11.4308	3.34356	10.1511
AAEL007542-RA	0.00518241	9.7922	10.1864	9.75372	9.87738	10.1615	9.77961	8.99395	9.03868	8.87334	8.9236	8.87748	8.99304	9.92513	8.95001	0.975111	1.96579
AAEL000411-RA	0.00518656	9.47672	9.8539	9.79943	9.86332	9.91532	9.81521	8.8624	9.0094	8.91618	9.08343	8.87227	8.9638	9.78732	8.95125	0.83607	1.78518
AAEL008961-RA	0.00519435	11.9617	11.4131	11.4259	11.1311	11.4714	11.132	13.1865	13.0585	13.0013	12.838	13.3126	12.9316	11.4225	13.0547	-1.6322	0.322596
AAEL001893-RA	0.00521444	10.464	10.7094	10.6066	10.7065	10.6893	10.5881	11.1294	11.0766	11.2164	11.1162	11.0904	11.1437	10.6273	11.1288	-0.501465	0.706389
AAEL009464-RA	0.00521661	9.38097	9.58833	9.7319	9.77424	9.65714	9.80687	8.6575	8.74167	8.68	8.94712	8.59769	8.76567	9.65658	8.73161	0.924971	1.89865
AAEL010230-RA	0.00523059	13.0022	13.159	13.0311	13.1743	13.0951	13.1154	12.5484	12.6111	12.5835	12.6477	12.4049	12.6341	13.0962	12.5716	0.524541	1.43848
AAEL014457-RA	0.00523905	12.2629	12.3322	12.1702	12.284	12.2514	12.2162	11.607	11.8011	11.7385	11.7279	11.4984	11.584	12.2528	11.6595	0.593321	1.50872
AAEL005857-RA	0.00524136	10.8978	11.1075	10.9989	11.1511	11.0814	11.0701	10.4114	10.4776	10.3878	10.587	10.3287	10.3159	11.0511	10.4181	0.633051	1.55084
AAEL011689-RB	0.00524422	13.5703	13.666	13.5989	13.6447	13.687	13.6997	13.365	13.3433	13.3053	13.3518	13.4099	13.3722	13.6444	13.3579	0.28651	1.21969
AAEL007195-RA	0.00525415	10.6082	10.3607	10.5584	10.3473	10.5253	10.4956	11.28	11.2578	11.1902	11.0075	11.3415	11.2996	10.4826	11.2294	-0.746853	0.595902
AAEL012149-RA	0.00528922	12.0619	11.9297	11.888	11.9374	11.9879	11.8695	11.3375	11.2864	11.1989	11.445	11.41	11.1402	11.9457	11.303	0.642721	1.56127
AAEL015553-RA	0.00530966	9.78055	9.94311	9.87356	9.94043	9.99786	10.0831	8.82054	9.01171	8.81269	9.2161	8.73941	9.08236	9.93644	8.94713	0.989307	1.98523
AAEL012039-RA	0.00532674	11.2425	10.8991	11.4543	10.9811	10.9122	11.2047	12.1514	12.1991	12.1143	12.138	12.1709	12.2503	11.1157	12.1707	-1.05501	0.481295
AAEL014078-RA	0.00536389	12.2071	11.7094	12.7677	12.0511	11.6669	12.101	13.91	14.0358	13.9406	14.0908	13.9146	13.9497	12.0839	13.9736	-1.88974	0.269856
AAEL004583-RC	0.00536991	8.92529	9.56188	9.06475	9.1799	9.49757	9.22537	10.384	10.5508	10.6032	10.4356	10.3848	10.6294	9.24246	10.498	-1.2555	0.418849
AAEL004823-RA	0.00539056	12.8585	12.8885	12.8172	12.9212	12.7593	12.8287	12.5656	12.4695	12.4113	12.4819	12.4171	12.4126	12.8456	12.4597	0.385876	1.30665
AAEL011741-RA	0.00539771	11.1344	11.2229	11.153	11.618	11.2159	11.6868	10.1699	10.103	10.0247	10.2475	10.1736	10.0578	11.3385	10.1294	1.20909	2.31192
AAEL008846-RA	0.00540874	9.22955	9.31728	9.16618	9.36103	9.25107	9.30475	10.7072	10.8899	11.3549	10.5964	10.6638	11.3764	9.27164	10.9314	-1.6598	0.316482
AAEL001041-RA	0.00542337	13.415	13.4216	13.4211	13.4216	13.4105	13.4181	13.6746	13.7573	13.6223	13.7213	13.6254	13.6441	13.418	13.6742	-0.256234	0.83727
AAEL007319-RA	0.00542345	10.6672	11.0606	10.8926	10.9504	11.0298	10.8849	9.8974	10.124	10.0871	10.1549	9.82364	10.0272	10.9142	10.019	0.895219	1.85989
AAEL003349-RA	0.00543563	14.0793	14.0878	13.9431	14.0976	14.1121	13.9609	13.5485	13.6728	13.5653	13.6013	13.4617	13.5033	14.0468	13.5588	0.487964	1.40246
AAEL001909-RA	0.00543674	11.4643	11.7864	11.5756	11.6285	11.7965	11.5447	10.9608	10.9669	10.991	11.0599	10.9702	10.9518	11.6327	10.9835	0.649211	1.56831
AAEL002367-RA	0.00543843	11.9529	11.9057	12.2648	12.0784	11.8252	11.9334	10.9714	11.0291	10.9195	11.2381	10.8826	10.7838	11.9934	10.9708	1.02263	2.03162
AAEL013143-RA	0.0054653	13.0897	13.3568	12.8841	12.9764	13.3836	13.0636	12.1543	12.1902	12.1067	12.1918	12.1924	12.1875	13.1257	12.1705	0.95521	1.93886
AAEL007214-RA	0.00547297	11.5348	11.6602	11.5231	11.6824	11.6553	11.6877	10.9925	11.0566	11.1165	11.2342	11.0859	10.9938	11.6239	11.0799	0.544015	1.45802
AAEL006153-RA	0.00547346	11.7843	11.8941	11.7825	11.9705	11.934	11.8737	11.2274	11.3405	11.4239	11.3153	11.2578	11.4432	11.8732	11.3347	0.538506	1.45247
AAEL008374-RA	0.00547668	12.0585	12.1108	12.0803	12.1077	12.086	12.018	12.3995	12.4126	12.5067	12.3433	12.4092	12.5207	12.0769	12.432	-0.355121	0.781804
AAEL010854-RA	0.00548724	12.0196	11.9398	11.9003	12.1016	11.9884	12.109	11.505	11.2889	11.3987	11.4643	11.5155	11.4984	12.0098	11.4452	0.564632	1.47901
AAEL007848-RA	0.00549214	12.9101	12.8384	13.0348	12.9695	12.9361	12.9378	12.4842	12.596	12.5264	12.5271	12.4231	12.5719	12.9378	12.5215	0.416326	1.33452
AAEL004307-RA	0.00552307	13.3018	13.3367	13.1998	13.323	13.2886	13.2893	12.9186	12.9973	12.8233	12.9296	12.8155	12.8441	13.2899	12.8881	0.401803	1.32116
AAEL008044-RA	0.00553352	9.58407	9.75893	9.6145	9.81131	9.74588	9.85664	9.18529	9.12656	9.16004	9.24659	9.18627	9.22643	9.72855	9.18853	0.540023	1.454
AAEL009211-RA	0.0055393	9.78704	9.7418	9.72053	9.68721	9.73657	9.53269	8.66654	8.85696	8.96004	8.89465	8.55311	8.9669	9.70097	8.81637	0.884604	1.84626
AAEL010558-RA	0.00554005	12.3744	12.3811	12.3901	12.4893	12.4352	12.6308	12.9804	13.0211	13.0827	13.0753	12.9873	13.2158	12.4501	13.0604	-0.610297	0.655062
AAEL014131-RA	0.00555713	11.939	11.8318	12.0607	11.8821	11.9426	11.8252	12.8796	12.6395	12.6955	12.5583	12.9373	12.6296	11.9136	12.7233	-0.809748	0.570482
AAEL012494-RA	0.00557587	8.08283	8.27432	8.7749	8.60566	8.32117	8.55764	9.54028	9.71474	9.80495	9.86802	9.67465	9.82183	8.43609	9.73741	-1.30132	0.405754
AAEL005721-RA	0.00557979	11.7591	11.8945	11.8541	11.8744	11.9806	11.9429	11.4487	11.4761	11.4852	11.4762	11.5492	11.5172	11.8843	11.4921	0.392159	1.31236
AAEL011627-RA	0.00558218	11.6482	11.6087	11.7215	11.5909	11.5646	11.6306	11.3245	11.2976	11.2852	11.3534	11.3435	11.3738	11.6274	11.3297	0.297767	1.22924
AAEL010801-RA	0.00560119	13.3687	13.444	13.4055	13.4137	13.423	13.4533	13.1326	13.0668	13.1363	13.066	13.1743	13.1993	13.418	13.1292	0.288819	1.22164
AAEL005974-RA	0.00561356	9.71741	9.99481	9.80028	10.0316	10.0165	10.0535	8.9236	9.11972	9.18386	9.17803	8.9278	9.13481	9.93567	9.07797	0.857695	1.81214
AAEL009759-RA	0.00563169	11.0514	11.3284	11.3022	11.2724	11.3195	11.3068	10.7107	10.6893	10.7505	10.7421	10.8044	10.7523	11.2635	10.7415	0.521924	1.43587
AAEL007563-RA	0.00564785	11.7831	11.9662	11.8503	11.8575	11.9832	11.9582	10.8266	10.9344	11.1678	11.2574	10.9371	11.1311	11.8997	11.0424	0.857353	1.81171
AAEL011368-RA	0.00565034	11.2699	11.4061	11.1981	11.5042	11.4984	11.4913	9.72391	10.3015	10.1846	10.2745	9.77261	10.1564	11.3947	10.0689	1.32575	2.50663
AAEL008793-RA	0.00566119	12.3421	12.4356	12.448	12.4363	12.5049	12.44	12.691	12.7385	12.7483	12.6732	12.7349	12.7609	12.4345	12.7245	-0.289981	0.817913
AAEL005704-RA	0.00566392	12.7826	12.8614	13.0261	12.8519	12.8329	12.825	13.274	13.2508	13.2418	13.2573	13.2601	13.2962	12.8633	13.2634	-0.400054	0.75783
AAEL009410-RA	0.00567577	10.1541	10.2733	10.1853	10.3857	10.2251	10.3681	9.7579	9.72878	9.73022	9.84159	9.64964	9.70559	10.2653	9.73562	0.529641	1.44357
AAEL009314-RA	0.00568656	12.2656	12.2945	12.4964	12.3866	12.3372	12.4361	11.4543	11.1251	11.1005	11.6131	11.4147	11.1623	12.3694	11.3116	1.05775	2.08168
AAEL012720-RA	0.00569971	12.6061	12.4311	12.8049	12.6251	12.4642	12.5521	11.9318	11.972	11.8177	11.9349	11.8823	11.9356	12.5806	11.9124	0.668202	1.58909
AAEL000438-RA	0.00571899	12.5167	12.8567	12.2316	12.5941	12.8556	12.503	11.189	11.3503	11.3966	11.5155	11.1657	11.3815	12.593	11.3331	1.25984	2.39469
AAEL007150-RA	0.0057224	9.17313	9.27064	9.22262	9.35818	9.34661	9.33868	8.75592	8.6895	8.71789	8.90306	8.8367	8.77982	9.28498	8.78048	0.504494	1.41863
AAEL002569-RA	0.00573321	8.23105	8.46172	8.06547	8.39828	8.69598	8.37115	9.38812	9.35038	9.51169	9.3547	9.50968	9.56809	8.37061	9.44711	-1.0765	0.474177
AAEL006826-RA	0.00574645	10.8484	10.4203	11.5707	10.8991	10.37	10.8759	8.28644	8.29072	7.64854	8.55097	8.32749	7.58457	10.8307	8.11479	2.71596	6.57029
AAEL005740-RA	0.00574753	10.3803	10.151	10.2992	10.4244	10.0897	10.41	11.3573	11.6406	11.457	11.9242	11.3542	11.3877	10.2924	11.5202	-1.22772	0.426993
AAEL001963-RA	0.00577869	13.9797	13.9525	14.1112	13.9371	14.0492	14.0521	12.7662	12.6052	12.2852	12.9591	12.9081	12.3192	14.0136	12.6405	1.37313	2.59031
AAEL008908-RA	0.00578157	11.2761	11.5132	11.2637	11.4694	11.5205	11.4029	11.9991	11.9858	11.9747	11.9127	12.0106	12.0815	11.4076	11.994	-0.586419	0.665994
AAEL014382-RA	0.00581094	8.94866	8.84085	9.00822	8.62231	8.72868	8.62751	9.94596	9.92451	10.3974	10.2593	9.90733	10.41	8.79604	10.1408	-1.34472	0.393731
AAEL006708-RA	0.00586874	9.82243	10.3996	9.85282	10.1644	10.3593	10.1245	11.2531	11.2212	11.4629	11.336	11.2934	11.4487	10.1205	11.3359	-1.21543	0.430645
AAEL009179-RA	0.00587466	9.8305	10.0761	10.1189	10.0471	10.0464	10.0062	10.5881	10.7087	10.9211	10.7486	10.6648	10.8456	10.0209	10.7462	-0.725286	0.604877
AAEL012964-RA	0.00591623	14.4557	14.4745	14.5299	14.4581	14.5244	14.4861	14.7024	14.689	14.6456	14.671	14.7184	14.727	14.4881	14.6922	-0.204124	0.868066
AAEL008381-RA	0.00592962	12.7548	12.445	12.6292	12.783	12.426	12.8512	10.9078	10.7904	10.7945	11.5872	10.9777	10.7238	12.6482	10.9636	1.68466	3.21464
AAEL006247-RA	0.00593676	12.0485	12.0756	11.6468	11.9379	11.9398	11.939	11.1612	11.2534	11.2455	11.2149	11.1766	11.217	11.9313	11.2114	0.719833	1.64699
AAEL014052-RA	0.00594372	11.4733	11.7363	11.7001	11.6784	11.8073	11.5585	12.2629	12.4974	12.5129	12.3979	12.2883	12.438	11.659	12.3996	-0.740622	0.598481
AAEL015564-RA	0.0059746	9.78008	10.1081	10.0743	9.89077	10.1736	9.97316	12.0619	11.6423	11.4505	11.4881	12.2483	11.4607	9.99998	11.7253	-1.72532	0.30243
AAEL014847-RA	0.00599939	13.8194	13.904	13.8921	13.7642	13.87	13.8094	14.149	14.0963	14.1615	14.1381	14.1691	14.093	13.8432	14.1345	-0.291323	0.817152
AAEL006140-RA	0.00601932	9.35326	9.71105	9.42267	9.66261	9.78643	9.65167	10.3364	10.445	10.467	10.3868	10.4441	10.4021	9.59795	10.4136	-0.815623	0.568163
AAEL014357-RA	0.0060372	8.25488	7.61991	8.48246	7.8654	7.49591	7.76052	9.70135	9.66068	9.74714	9.97378	9.73255	9.65763	7.91318	9.74552	-1.83234	0.280809
AAEL009905-RA	0.00604797	10.4689	9.96529	10.4186	10.0119	10.0836	10.1147	11.4006	11.7151	11.2017	11.382	11.5068	11.3823	10.1772	11.4314	-1.25426	0.419208
AAEL008512-RA	0.00610202	10.5881	10.8089	10.6365	10.7471	10.8031	10.8074	9.76794	10.0695	9.72878	9.99654	9.61513	9.76966	10.7318	9.82459	0.907248	1.87546
AAEL010883-RA	0.00610375	13.5405	13.6231	13.5132	13.5368	13.631	13.5209	12.9469	13.0873	12.8439	13.11	12.8921	12.8247	13.5609	12.9508	0.610102	1.52637
AAEL008439-RA	0.00615408	11.1803	11.263	11.2458	11.2362	11.2529	11.2329	10.8626	11.0149	10.9903	10.9641	10.9135	10.9129	11.2352	10.9431	0.292124	1.22444
AAEL012545-RA	0.0061551	10.9581	10.9879	11.1033	10.9648	11.1083	11.0916	11.5502	11.4575	11.5356	11.4113	11.5284	11.6312	11.0357	11.519	-0.483378	0.715301
AAEL005946-RA	0.00616041	13.0097	13.1	13.0279	13.1915	13.1158	13.0745	12.7577	12.7506	12.7398	12.7929	12.7223	12.7913	13.0866	12.7591	0.327457	1.2548
AAEL011597-RA	0.00619333	10.7203	10.6957	10.8622	10.8785	10.7362	10.7741	11.2696	11.3587	11.5121	11.444	11.241	11.4339	10.7778	11.3766	-0.598724	0.660338
AAEL001046-RA	0.00620677	11.6261	11.0483	11.8262	11.3082	10.9916	11.2208	12.9414	12.8709	12.7725	12.9046	12.9538	12.817	11.3369	12.8767	-1.5398	0.343932
AAEL009210-RA	0.00621662	9.13108	9.29822	9.24305	8.98664	9.30204	9.07797	10.0775	10.0049	10.1127	9.76297	10.118	10.0596	9.17317	10.0226	-0.849434	0.555003
AAEL011607-RA	0.00621695	8.69507	8.68643	8.84787	8.53805	8.74985	8.5184	9.85473	9.7843	10.4539	10.1296	9.93767	10.4002	8.67261	10.0934	-1.42079	0.373508
AAEL000746-RA	0.00623439	13.4284	13.3928	13.588	13.4611	13.4527	13.5694	13.8615	13.8603	13.869	13.8267	13.8586	13.9146	13.4821	13.8651	-0.383039	0.76682
AAEL011317-RA	0.00623832	11.9127	11.9923	11.9543	12.0361	12.0071	12.0134	12.2816	12.3531	12.4423	12.2819	12.4137	12.4021	11.986	12.3624	-0.376463	0.770324
AAEL006509-RA	0.0062579	12.7634	12.8417	12.7042	12.9041	12.9101	12.9186	12.3536	12.3377	12.324	12.3113	12.4454	12.4161	12.8404	12.3647	0.475688	1.39058
AAEL015560-RA	0.00627098	9.6215	9.57913	10.2259	9.45688	9.65862	9.50295	11.364	10.9198	11.0856	11.0603	11.2354	11.1459	9.67417	11.1352	-1.461	0.363242
AAEL013949-RA	0.00627685	9.35873	9.2091	9.48995	9.30553	9.27275	9.35521	10.3173	10.3589	10.0216	10.0557	10.389	10.0984	9.33188	10.2068	-0.87493	0.54528
AAEL000105-RA	0.00629514	13.15	13.2697	13.3687	13.2573	13.2428	13.1676	13.7346	13.9244	13.92	13.7422	13.7206	13.8921	13.2427	13.8223	-0.579655	0.669124
AAEL014390-RA	0.00631738	9.35752	9.15552	9.04221	9.03672	9.20218	8.95414	10.3473	9.96063	10.5539	10.4784	10.5408	10.6283	9.12471	10.4182	-1.2935	0.407959
AAEL003088-RA	0.006333	8.06547	8.25302	7.89437	8.29592	8.16517	8.32995	9.13593	9.21846	9.50139	9.04821	9.18386	9.39834	8.16731	9.2477	-1.08039	0.472902
AAEL010306-RA	0.00636012	12.7739	12.8833	12.8675	12.7937	12.9181	12.8414	12.3139	12.4363	12.477	12.5021	12.3773	12.4808	12.8463	12.4312	0.415082	1.33337
AAEL006583-RA	0.00636305	12.271	12.4205	12.5471	12.4747	12.3857	12.5182	9.10333	9.79667	8.46926	10.2039	9.2837	8.48428	12.4362	9.22353	3.21267	9.27062
AAEL005014-RA	0.00636645	11.0978	11.0195	10.7517	10.8337	10.9611	10.6702	9.69452	9.91622	9.85734	10.1375	9.87801	9.88647	10.889	9.89501	0.993995	1.99169
AAEL004576-RA	0.00642202	10.2581	10.5314	10.3651	10.4369	10.5336	10.4135	9.88038	9.8614	9.87301	9.95024	9.78785	9.92687	10.4231	9.87996	0.543139	1.45714
AAEL009193-RA	0.00642349	13.9964	13.7748	13.5926	14.1168	13.7773	13.9769	11.8122	12.0937	11.4032	12.4156	11.8634	11.3503	13.8725	11.8231	2.0494	4.13934
AAEL004147-RA	0.00647674	12.7868	12.8035	12.7106	12.8255	12.7747	12.8308	13.0324	13.0191	13.0622	12.9811	13.0465	13.0158	12.7886	13.0262	-0.237533	0.848194
AAEL009043-RA	0.00647886	13.0933	13.0093	13.0526	12.9932	13.0647	13.0925	12.6022	12.6223	12.4816	12.7418	12.5936	12.6597	13.0509	12.6169	0.434072	1.35104
AAEL009871-RA	0.00652281	11.4073	11.264	11.4689	11.3097	11.2701	11.317	11.7716	11.8466	11.9785	11.8157	11.9693	11.9535	11.3395	11.8892	-0.549682	0.683171
AAEL009199-RA	0.00652373	12.3661	12.4103	12.4512	12.5827	12.4308	12.5365	8.79244	9.48059	7.73415	9.61941	8.8554	7.72139	12.4629	8.70056	3.76237	13.5702
AAEL002825-RA	0.00655957	13.1006	13.0627	13.066	13.0643	13.1485	13.1459	12.6251	12.6228	12.4542	12.7137	12.6232	12.717	13.098	12.626	0.472021	1.38705
AAEL004077-RA	0.00657452	11.5662	11.3799	11.5205	11.5001	11.4029	11.5438	10.9054	10.922	10.8687	10.979	11.1132	10.9804	11.4856	10.9614	0.524118	1.43805
AAEL003666-RA	0.00660151	12.422	12.5291	12.5341	12.5737	12.5689	12.6056	12.8928	12.8332	12.8384	12.843	12.9064	12.853	12.5389	12.8611	-0.322221	0.799838
AAEL007976-RA	0.00666046	10.5662	10.7109	10.671	10.7802	10.7718	10.8583	9.31331	9.60133	9.04331	9.7579	9.33814	9.06743	10.7264	9.35357	1.37285	2.58982
AAEL014733-RA	0.00666508	10.4145	10.3476	10.3919	10.2475	10.3809	10.3518	10.6969	10.9259	10.7931	10.785	10.7505	10.7961	10.3557	10.7913	-0.435544	0.739415
AAEL009883-RA	0.0066739	11.6906	11.8066	11.654	11.7114	11.8585	11.6796	11.3037	11.357	11.3859	11.3063	11.2889	11.2782	11.7335	11.32	0.413455	1.33187
AAEL007785-RA	0.00669563	10.3974	10.7757	10.5381	10.5452	10.8288	10.5621	9.57989	9.73255	9.76364	9.89214	9.62272	9.69666	10.6079	9.7146	0.893291	1.85741
AAEL009114-RA	0.00670662	9.12896	8.40277	8.47249	8.55578	8.53659	8.56155	10.1601	9.8026	10.2764	10.0222	10.0552	10.3803	8.60969	10.1162	-1.50646	0.351973
AAEL001290-RA	0.00672787	14.8261	14.7611	14.8371	14.7894	14.7687	14.8841	14.4581	14.3026	14.2321	14.391	14.4243	14.2697	14.8111	14.3463	0.464789	1.38012
AAEL013015-RA	0.00676146	10.3533	10.7379	10.668	10.6199	10.6744	10.55	9.9144	9.82006	9.81908	10.0134	9.9326	9.85194	10.6006	9.89192	0.708657	1.63428
AAEL003135-RA	0.00679672	12.5689	12.6269	12.5741	12.7373	12.5618	12.7373	11.9596	11.9003	11.6812	11.9923	11.9193	11.6306	12.6344	11.8472	0.78713	1.72564
AAEL006091-RA	0.00681405	13.5511	13.4291	13.501	13.3922	13.4257	13.4305	13.8233	13.7783	13.7704	13.7688	13.7908	13.7074	13.4549	13.7732	-0.318244	0.802046
AAEL001494-RA	0.00683693	14.4515	14.2982	14.2982	14.2548	14.2383	14.2772	13.7642	13.7444	13.7413	13.8842	13.5842	13.7642	14.303	13.7471	0.555951	1.47014
AAEL006411-RB	0.00684836	11.6796	11.6041	11.2102	11.4383	11.6169	11.3873	10.3774	10.6309	10.5533	10.6807	10.4253	10.4776	11.4894	10.5242	0.965206	1.95234
AAEL002401-RA	0.00686036	13.0109	12.9935	13.0595	12.9373	12.9903	13.0167	13.2188	13.1929	13.2389	13.2103	13.2815	13.2492	13.0014	13.2319	-0.230561	0.852303
AAEL011394-RA	0.00687599	12.6641	12.6042	12.6524	12.6449	12.6729	12.7114	12.8399	12.9005	12.8849	12.8885	12.8611	12.9455	12.6583	12.8867	-0.228442	0.853556
AAEL008289-RA	0.00688591	10.518	10.0267	9.97087	10.4686	10.0066	10.5731	8.64354	8.44096	8.06777	8.68756	8.71789	8.18282	10.2606	8.45676	1.80387	3.49156
AAEL005150-RA	0.0068889	11.3461	11.4817	11.4775	11.4585	11.5215	11.4454	10.9479	10.991	11.102	11.1052	10.9929	11.0978	11.4551	11.0395	0.415664	1.33391
AAEL010659-RA	0.00689949	11.5521	12.0438	11.1841	11.6076	11.9972	11.6669	9.44992	10.0535	9.46231	10.0978	9.50857	9.5254	11.6753	9.68291	1.99239	3.97895
AAEL010121-RA	0.00692378	10.3336	10.567	10.5684	10.567	10.5508	10.4645	11.1902	11.3349	11.2503	11.4796	11.09	11.195	10.5085	11.2567	-0.748144	0.595369
AAEL014251-RA	0.00692948	8.5094	8.72868	8.79941	8.84659	8.68404	8.9278	9.57214	9.64039	9.79667	9.47672	9.63409	9.84997	8.74932	9.66166	-0.912343	0.531321
AAEL001803-RA	0.00693462	9.08343	8.687	8.78222	8.67934	8.90233	8.65972	9.73255	9.64543	9.82959	9.51276	9.767	9.72492	8.79901	9.70204	-0.903034	0.534761
AAEL003639-RA	0.00694821	12.7913	12.9064	12.3299	12.7034	12.8778	12.6065	10.2753	9.93617	11.0019	10.7123	10.4511	10.9961	12.7025	10.5622	2.14038	4.40879
AAEL013298-RA	0.00695129	10.2429	10.2764	10.4375	10.4556	10.3011	10.4679	11.1398	11.1083	11.0392	10.8348	11.1234	11.0392	10.3636	11.0474	-0.683864	0.622496
AAEL014274-RA	0.00696736	14.151	14.1095	13.9872	14.0431	14.0891	14.041	12.791	12.5139	12.0401	12.8512	12.7007	12.1543	14.0702	12.5085	1.56162	2.95185
AAEL007709-RA	0.00700853	10.1425	10.4397	9.8684	10.3055	10.5154	10.2927	8.71672	9.14813	8.71672	9.11582	8.7651	8.79449	10.2607	8.87616	1.38453	2.61087
AAEL010163-RA	0.00703586	10.6592	10.9141	10.7535	10.7613	10.9113	10.7869	9.54995	10.0222	9.70491	9.89161	9.42196	9.66198	10.7977	9.70877	1.08893	2.12716
AAEL010222-RB	0.00706399	10.0515	10.0247	10.2872	10.3184	9.97221	10.2872	11.0664	11.3401	11.106	10.9627	11.0397	11.0054	10.1569	11.0867	-0.929842	0.524916
AAEL005545-RA	0.00708201	10.0299	10.13	10.5201	10.5386	10.1164	10.5311	8.63813	8.45164	8.6025	9.20507	8.70004	8.56717	10.311	8.69409	1.61691	3.06717
AAEL011492-RA	0.00709197	12.6865	12.8962	12.7852	12.8043	12.9069	12.7308	12.1511	12.3174	12.2758	12.3692	12.1742	12.231	12.8017	12.2531	0.548543	1.46261
AAEL015048-RA	0.00710724	9.94162	10.0108	9.96392	10.0849	10.081	10.1564	10.5366	10.5397	10.6543	10.6758	10.4878	10.7242	10.0398	10.6031	-0.563282	0.676761
AAEL012801-RA	0.00713037	11.5618	11.6196	11.6638	11.6842	11.6345	11.7416	12.1714	12.152	12.0959	12.3085	12.0815	12.0597	11.6509	12.1448	-0.493899	0.710104
AAEL001119-RA	0.0071668	11.9892	11.9926	11.885	12.0066	11.9705	11.8983	11.6465	11.6548	11.5791	11.6162	11.6713	11.71	11.9571	11.6463	0.310754	1.24036
AAEL009013-RA	0.00717078	13.4963	13.6459	13.2651	13.3876	13.5944	13.3785	7.7184	9.63489	6.78228	9.26216	7.48511	6.88051	13.4613	7.96056	5.50077	45.279
AAEL012109-RA	0.00717828	13.112	13.2473	13.0389	13.0389	13.2308	13.1661	12.4519	12.6424	12.4537	12.6474	12.4554	12.5876	13.139	12.5397	0.599262	1.51494
AAEL008517-RA	0.00719037	12.6488	12.6732	12.5888	12.6368	12.6597	12.76	12.3199	12.3668	12.2071	12.2954	12.2878	12.3447	12.6612	12.3036	0.357591	1.28128
AAEL013479-RA	0.00720994	10.7128	10.8146	10.9268	10.7481	10.8117	10.8185	10.1918	10.272	10.1136	10.4049	10.2759	10.2745	10.8054	10.2555	0.549962	1.46405
AAEL002758-RA	0.00728867	10.1986	10.1544	10.3241	10.2238	10.1661	10.1905	10.5964	10.5572	10.7059	10.5684	10.6394	10.7265	10.2096	10.6323	-0.422729	0.746012
AAEL001074-RA	0.0072917	7.25784	6.9792	8.46748	7.66748	7.06648	7.61444	9.91108	10.3583	10.1478	10.1716	9.8671	10.181	7.50882	10.1061	-2.59731	0.165246
AAEL015439-RA	0.00729691	11.9045	11.7345	12.532	11.9469	11.6183	11.916	13.4284	13.4556	13.3617	13.4291	13.2808	13.3895	11.942	13.3908	-1.44879	0.366327
AAEL011302-RA	0.0073351	13.0655	12.9705	13.1553	13.0128	13.0036	13.0749	13.3441	13.3258	13.3887	13.3866	13.3928	13.3943	13.0471	13.3721	-0.324961	0.79832
AAEL002323-RA	0.00734298	12.0475	12.0077	11.8811	11.9587	12.0204	12.055	11.7151	11.6196	11.6353	11.6306	11.6794	11.6695	11.9951	11.6583	0.336827	1.26298
AAEL002486-RA	0.00738753	11.0238	11.2963	11.014	11.1914	11.2471	11.239	10.513	10.5793	10.5782	10.6577	10.4952	10.5793	11.1686	10.5671	0.601506	1.5173
AAEL000721-RA	0.00740282	9.79344	10.0583	10.0593	10.081	10.0013	9.94043	9.17803	9.24527	9.30204	9.38567	9.01171	9.27884	9.98894	9.23359	0.75535	1.68804
AAEL003028-RA	0.00742485	12.4774	12.7145	12.2937	12.4681	12.5975	12.4335	11.4872	11.767	11.4911	11.6535	11.3179	11.57	12.4974	11.5478	0.949644	1.9314
AAEL008625-RA	0.00745278	12.2281	11.7244	11.9482	12.3185	11.6939	12.3427	10.102	10.0541	10.3373	10.7029	9.9875	10.3718	12.0426	10.2593	1.78337	3.4423
AAEL004165-RA	0.00745316	12.5327	12.6786	12.7345	12.6111	12.6668	12.6607	12.2194	12.2931	12.2298	12.2856	12.1364	12.2769	12.6474	12.2402	0.407212	1.32612
AAEL000703-RA	0.00745469	13.9268	13.913	13.8356	13.8852	13.895	13.8647	13.5804	13.5891	13.4257	13.6094	13.5337	13.4865	13.8867	13.5375	0.349264	1.27391
AAEL010276-RA	0.00746935	9.77424	10.0557	10.0573	10.1972	9.99169	10.227	11.0003	11.5055	11.3242	11.2446	10.976	11.2025	10.0505	11.2089	-1.15834	0.448028
AAEL010946-RA	0.00750256	9.68025	9.45181	10.6547	10.0003	9.40418	10.0529	12.0357	11.9193	12.2029	11.9638	11.996	12.2681	9.87401	12.0643	-2.19028	0.219109
AAEL011086-RA	0.00753296	12.5409	12.5014	12.3933	12.5182	12.3806	12.5445	12.1474	12.1478	12.1297	12.084	12.0612	12.1093	12.4798	12.1132	0.366588	1.2893
AAEL007486-RA	0.00754163	12.8228	12.7312	12.6038	12.7703	12.6495	12.8614	10.7336	10.55	9.90453	11.153	10.6898	9.92338	12.7398	10.4924	2.24743	4.74838
AAEL012924-RB	0.00755198	10.5911	10.8762	10.8441	10.7961	10.8421	10.7984	10.2673	10.2683	10.3512	10.3194	10.3263	10.3103	10.7913	10.3071	0.484192	1.3988
AAEL000947-RA	0.00756377	13.4687	13.5577	13.5609	13.4858	13.4938	13.4858	13.7612	13.7654	13.8831	13.7469	13.8116	13.8094	13.5088	13.7963	-0.287466	0.81934
AAEL010319-RA	0.00756984	12.9333	12.9601	12.8241	12.9307	13.0576	12.9197	12.4997	12.5799	12.4893	12.5268	12.5793	12.5933	12.9376	12.5447	0.392875	1.31301
AAEL005977-RA	0.00758519	12.8035	12.8496	12.6698	12.8008	12.8492	12.8283	12.2528	12.1729	12.0242	12.2963	12.3034	12.0654	12.8002	12.1858	0.614369	1.53089
AAEL010374-RA	0.00759299	11.4413	11.5091	11.5323	11.5356	11.5094	11.4294	11.7625	11.8647	11.9129	11.7823	11.8741	11.918	11.4929	11.8524	-0.359559	0.779403
AAEL008406-RA	0.00760304	11.5541	11.7169	11.4403	11.4443	11.6221	11.4799	10.866	11.0195	10.8817	10.9666	10.7854	10.7711	11.5429	10.8817	0.661242	1.58144
AAEL015148-RA	0.00760736	9.6104	9.9134	9.86802	9.91997	9.90353	9.91291	9.30204	9.33489	9.24741	9.31331	9.24101	9.23463	9.85471	9.27888	0.575825	1.49053
AAEL012815-RA	0.00762078	9.29477	9.47534	9.38337	9.29189	9.46487	9.28829	10.3896	10.2321	10.2281	9.93493	10.4258	10.2178	9.36642	10.2381	-0.871645	0.546523
AAEL002335-RA	0.00764079	12.1757	11.9936	12.0664	11.9324	11.9936	12	12.4383	12.4171	12.4624	12.4002	12.4512	12.5192	12.027	12.448	-0.421073	0.746869
AAEL014135-RA	0.00764609	10.9084	11.1881	11.2976	11.1117	11.1697	11.0514	10.3586	10.4227	10.4776	10.2014	10.3651	10.4511	11.1212	10.3794	0.741758	1.67221
AAEL006014-RA	0.00765074	14.4338	14.4598	14.2697	14.3664	14.5375	14.4338	12.5933	12.2341	11.6977	12.6706	12.7294	11.724	14.4168	12.2749	2.14196	4.41362
AAEL003817-RA	0.00769376	10.1742	10.3765	10.3476	10.3593	10.3434	10.2352	11.1462	10.8129	11.0934	10.8667	11.005	11.0526	10.306	10.9961	-0.690109	0.619807
AAEL005701-RA	0.00770335	11.949	11.6927	12.2082	11.8403	11.7349	11.8449	12.7159	12.7469	12.8928	12.7276	12.7082	12.7897	11.8783	12.7635	-0.88519	0.541416
AAEL007589-RA	0.00770453	12.0138	11.9193	11.7636	11.8386	11.7655	11.7467	10.9424	11.0111	11.2739	11.1881	11.1392	11.1597	11.8412	11.1191	0.722162	1.64965
AAEL000962-RA	0.00770675	10.5863	10.4545	10.5901	10.6283	10.3936	10.6253	9.63828	9.79602	9.86086	9.5174	9.52703	9.86741	10.5464	9.70117	0.845196	1.79651
AAEL001103-RA	0.00776022	12.4701	12.5211	12.4616	12.3753	12.4685	12.3674	12.0916	12.0338	12.1364	12.0331	12.1161	12.149	12.444	12.0933	0.350677	1.27516
AAEL002960-RA	0.00776261	13.0912	12.1152	11.724	13.2095	12.1459	13.1855	7.78427	6.06993	7.35746	8.83774	7.95215	7.35746	12.5786	7.55984	5.01872	32.418
AAEL014244-RA	0.00781229	9.2357	9.30034	9.55785	9.45245	9.41302	9.3263	7.69482	8.02949	8.21006	8.22789	7.60659	8.25036	9.38095	8.0032	1.37774	2.59862
AAEL005143-RB	0.00788593	13.6923	13.7346	13.6522	13.7074	13.756	13.7633	13.4648	13.359	13.4617	13.3687	13.468	13.4361	13.7176	13.4264	0.291246	1.2237
AAEL009186-RA	0.00793889	11.8827	11.4313	12.7062	12.0034	11.3867	11.8903	13.9797	14.0554	14.1189	14.0246	14.0629	13.9525	11.8834	14.0323	-2.14889	0.225487
AAEL013739-RA	0.00795449	12.2731	12.4229	12.2403	12.4793	12.3977	12.4893	12.9197	13.0619	13.0448	13.0057	12.8467	13.0442	12.3838	12.9872	-0.603384	0.658208
AAEL007224-RA	0.00798396	12.6395	12.9851	12.6888	12.6484	12.9942	12.7316	11.7659	12.0077	11.8238	12.0513	11.8325	11.872	12.7813	11.8922	0.889042	1.85195
AAEL002092-RA	0.00799553	13.4396	12.3801	11.8664	13.2729	12.3987	13.3238	8.1467	6.64218	7.06648	9.21707	7.98553	7.18977	12.7802	7.70796	5.07228	33.644
AAEL000930-RB	0.00804012	12.5365	12.4833	12.5674	12.5061	12.4948	12.5464	12.8595	12.7951	12.8631	13.008	12.8644	12.9482	12.5224	12.8897	-0.36728	0.775243
AAEL005143-RA	0.0080422	12.7876	12.9715	12.7475	12.803	12.839	12.8807	12.4861	12.3729	12.3708	12.4013	12.4013	12.2925	12.8382	12.3875	0.450749	1.36675
AAEL002585-RA	0.00804465	10.3556	10.0593	10.3999	10.4383	10.124	10.5588	11.1739	11.4738	11.3611	11.5237	11.2534	11.4497	10.3226	11.3726	-1.04997	0.482978
AAEL008760-RA	0.00811527	11.0668	11.1294	10.6692	10.8164	11.0832	10.7812	10.0464	10.0482	9.81171	9.96176	9.93005	9.78008	10.9243	9.92971	0.994632	1.99257
AAEL010301-RA	0.00813032	13.2441	13.3092	13.4326	13.3324	13.2454	13.2342	12.8043	12.8197	12.9311	12.9212	12.8934	12.7884	13.2997	12.8597	0.439981	1.35659
AAEL011434-RA	0.0081428	12.2749	12.2835	12.3725	12.1563	12.2329	12.2687	11.8489	11.8191	11.8215	11.9662	11.89	11.851	12.2648	11.8661	0.398674	1.3183
AAEL002972-RA	0.00815596	11.4942	11.0569	12.1038	11.7442	11.1315	11.8411	13.4617	13.5441	13.2765	13.545	13.4594	13.4055	11.562	13.4487	-1.88672	0.270421
AAEL012863-RA	0.00816287	12.0442	12.1891	12.3214	12.2266	12.2371	12.2126	12.5928	12.7011	12.7162	12.7722	12.6636	12.6822	12.2052	12.688	-0.482849	0.715563
AAEL004726-RA	0.00816978	9.93431	10.059	9.97171	9.95163	10.0272	9.90781	9.28895	9.3852	9.50295	9.49447	9.2231	9.47421	9.97527	9.39481	0.580453	1.49532
AAEL006262-RB	0.00817471	9.55785	9.80541	9.86178	9.80344	9.85282	9.8019	9.2231	9.16774	9.17858	9.27503	9.05732	9.20775	9.78053	9.18492	0.595614	1.51112
AAEL015641-RA	0.00823408	10.3103	10.7118	10.1492	10.4477	10.6078	10.4588	9.27503	9.53269	9.40881	9.5524	9.30034	9.2912	10.4476	9.39341	1.05417	2.07653
AAEL001603-RA	0.00825019	9.54028	9.74795	10.0471	9.49864	9.53732	9.41857	11.1114	10.6672	10.8638	10.8704	10.8473	10.7552	9.63164	10.8525	-1.2209	0.429015
AAEL008952-RA	0.00825299	12.4537	12.4207	12.5155	12.4545	12.4059	12.465	12.743	12.6983	12.7362	12.6591	12.7924	12.7852	12.4526	12.7357	-0.283146	0.821797
AAEL014324-RA	0.00826916	9.3911	9.30718	9.5383	9.48296	9.35374	9.47964	9.87509	9.87301	10.0072	9.86286	10.0228	9.95024	9.42549	9.93187	-0.506385	0.703984
AAEL004212-RA	0.00832878	13.8574	13.8647	14.0554	13.913	13.8712	13.8989	14.2455	14.3224	14.3524	14.2548	14.2755	14.345	13.9101	14.2993	-0.389174	0.763567
AAEL006411-RA	0.00836012	11.7467	11.6535	11.2222	11.3834	11.661	11.505	10.448	10.6312	10.5394	10.6974	10.5651	10.4985	11.5286	10.5633	0.965381	1.95258
AAEL010043-RA	0.00839398	10.6898	10.8732	10.3979	10.8591	10.7969	10.8595	9.81002	9.7702	9.70012	9.98269	9.68345	9.63761	10.7461	9.76402	0.98206	1.97528
AAEL011905-RA	0.00839817	12.7852	12.6371	12.6484	12.6656	12.6202	12.6617	12.2664	12.4053	12.2507	12.2793	12.2274	12.23	12.6697	12.2765	0.393186	1.31329
AAEL011019-RA	0.00852802	12.6582	12.4414	12.3957	12.4126	12.4296	12.4491	13.0333	13.0135	12.979	12.8753	12.9462	12.9333	12.4644	12.9634	-0.498999	0.707597
AAEL013761-RB	0.00854338	13.0735	12.9954	13.1015	13.0244	12.9695	12.9749	12.7298	12.7177	12.7458	12.7427	12.632	12.6591	13.0232	12.7045	0.318692	1.2472
AAEL002810-RA	0.00856014	8.25762	8.72726	8.63205	8.64554	8.67469	8.70287	9.42726	9.45883	9.3911	9.43248	9.36995	9.34043	8.60667	9.40334	-0.796671	0.575676
AAEL012000-RA	0.00858013	10.1804	10.3721	10.22	10.3522	10.4394	10.4556	9.50295	9.52867	9.73488	9.6046	9.57584	9.78926	10.3366	9.6227	0.713901	1.64023
AAEL004477-RA	0.00859927	11.7267	11.747	11.7158	11.8073	11.7374	11.8063	12.046	12.1281	12.1618	12.0424	12.0485	12.1968	11.7567	12.1039	-0.34719	0.786114
AAEL002501-RA	0.00861374	13.5025	13.6176	13.5292	13.5623	13.6087	13.6272	13.9146	13.928	14.0186	13.87	13.862	13.9815	13.5746	13.9291	-0.354557	0.78211
AAEL002518-RA	0.00861457	12.163	12.1886	12.188	12.1216	12.1201	12.0062	11.7013	11.7965	11.6985	11.7206	11.6901	11.5776	12.1313	11.6974	0.433812	1.3508
AAEL001646-RA	0.00862891	11.3258	11.3867	11.4212	11.4061	11.3901	11.4274	10.1059	10.4939	10.3369	10.5314	9.95764	10.5056	11.3929	10.3219	1.07099	2.10087
AAEL007180-RA	0.00864585	10.7362	11.0344	10.5705	11.0722	10.9299	10.9539	9.87045	9.77154	10.0408	10.0323	9.87863	9.91032	10.8828	9.91734	0.965491	1.95273
AAEL003801-RA	0.00870042	12.217	12.3297	12.1093	12.347	12.3057	12.2992	11.7542	11.8575	11.6162	11.7295	11.6557	11.7391	12.268	11.7254	0.542626	1.45662
AAEL010742-RA	0.00870377	12.4491	12.6353	12.5017	12.6601	12.5869	12.5896	12.0038	12.1754	11.9356	11.9671	11.9053	11.8718	12.5705	11.9765	0.59398	1.50941
TF000144_Ty3_gypsy_Ele49_ORF3	0.00875666	9.11645	8.86467	8.90993	9.07452	8.77633	9.00717	8.19887	8.33412	8.32258	8.15842	8.36937	8.205	8.95818	8.26473	0.693451	1.61715
AAEL005524-RA	0.00877415	13.4367	13.3657	13.2246	13.3391	13.3857	13.3447	13.0206	12.9591	12.8869	13.0184	12.9169	12.9412	13.3494	12.9572	0.392242	1.31243
AAEL005899-RA	0.00877782	12.1848	12.4845	12.3807	12.3427	12.5185	12.3014	11.7433	11.7416	11.7054	11.8019	11.8284	11.6241	12.3688	11.7408	0.627979	1.5454
AAEL013742-RA	0.00885716	13.01	12.5565	13.0698	13.1243	12.5519	13.0552	11.366	11.4667	11.144	11.753	11.2617	11.1999	12.8946	11.3652	1.52941	2.88667
AAEL013039-RA	0.00895506	11.8447	11.9793	11.8885	11.9443	12.0138	11.9541	10.8225	10.7945	10.823	11.3637	10.9374	10.7989	11.9375	10.9233	1.01413	2.01968
AAEL001066-RA	0.00896138	9.40177	9.58704	9.4777	9.40339	9.54028	9.67873	8.9669	8.88208	8.78961	9.02743	8.92109	8.9278	9.51482	8.91915	0.595666	1.51117
AAEL002457-RA	0.00896744	13.9175	14.0817	13.8574	13.9012	14.0265	13.9268	13.3876	13.5405	13.4865	13.525	13.3672	13.3914	13.9519	13.4497	0.502154	1.41633
AAEL006135-RA	0.0090236	10.7781	10.9511	10.9561	10.894	10.9539	10.95	11.3281	11.3281	11.5081	11.3758	11.4106	11.5352	10.9139	11.4143	-0.500427	0.706897
AAEL008495-RA	0.00906364	12.0321	11.9264	11.9114	11.736	11.8929	11.7788	12.8574	12.6292	12.5327	12.5032	12.8112	12.7409	11.8796	12.6791	-0.799514	0.574543
AAEL009266-RA	0.0090649	11.2566	11.2916	11.2998	11.1483	11.3481	11.1682	10.4989	10.7602	10.6113	10.7961	10.5665	10.6159	11.2521	10.6415	0.610597	1.52689
AAEL011906-RA	0.00911508	11.4147	11.0682	10.9753	11.2017	11.1128	11.2251	10.0998	10.2838	10.3428	10.0952	10.1425	10.4545	11.1663	10.2364	0.929875	1.90511
AAEL011169-RA	0.00911791	10.4072	10.4663	10.8027	10.8496	10.4985	10.9349	11.9494	12.1361	11.7305	11.7189	11.9156	11.8132	10.6599	11.8773	-1.2174	0.430056
AAEL006071-RA	0.00912322	12.1835	12.0597	12.0396	12.0023	12.024	12.0479	12.4725	12.4153	12.4049	12.3777	12.3818	12.344	12.0595	12.3993	-0.339868	0.790113
AAEL004361-RA	0.00913145	9.83478	9.99578	10.0323	10.5345	9.93741	10.4863	8.14167	8.59499	8.32117	8.81173	8.15946	8.25762	10.1368	8.38111	1.75573	3.37698
TF000344_Ty3_gypsy_Ele72_ORF1	0.00914628	12.9861	12.7948	12.1657	12.388	12.8104	12.3785	11.2119	11.0269	10.9303	10.9075	11.199	10.8306	12.5872	11.0177	1.56955	2.96812
AAEL012136-RA	0.00920326	8.23538	8.13158	9.07135	8.22124	8.13601	8.22394	10.6045	10.3359	10.0573	10.0905	10.543	10.0408	8.33658	10.2787	-1.94211	0.260236
AAEL002318-RA	0.00925277	12.2995	12.4143	12.3511	12.3831	12.3893	12.4845	12.8656	12.7239	12.9452	12.788	12.9419	12.8941	12.3869	12.8598	-0.472842	0.720544
AAEL000933-RA	0.00931591	12.0404	12.1966	12.1409	12.1749	12.2559	12.1841	12.5002	12.7088	12.697	12.757	12.6808	12.743	12.1655	12.6811	-0.515697	0.699455
AAEL013759-RA	0.0093321	9.57054	9.75116	9.99889	10.0865	9.75171	10.1337	11.1248	11.498	10.9853	11.0879	11.1616	11.0303	9.88207	11.148	-1.26591	0.415837
AAEL002086-RA	0.00934449	12.3418	12.2844	12.2371	12.1775	12.2069	12.1826	12.9555	12.8951	12.854	12.6142	12.7884	12.8661	12.2384	12.8289	-0.590514	0.664106
AAEL012154-RA	0.00939097	12.0247	12.2076	11.9053	11.9789	12.1332	11.962	11.5177	11.5662	11.515	11.542	11.5027	11.495	12.0353	11.5231	0.512168	1.42619
AAEL000067-RA	0.00940479	7.63146	6.83422	10.2036	7.54388	6.78228	7.44883	13.3776	13.2333	13.1922	13.4211	13.2179	13.2164	7.7407	13.2764	-5.5357	0.0215571
AAEL000180-RA	0.00943042	11.7969	11.9705	11.8522	11.8941	11.949	11.8418	11.5072	11.4355	11.5741	11.5212	11.4377	11.5417	11.8841	11.5029	0.381199	1.30242
AAEL001790-RA	0.00945616	9.09384	8.88951	8.78594	8.99928	8.99769	9.03409	8.17474	8.45531	8.12728	8.05026	8.15165	8.11298	8.96673	8.1787	0.788023	1.72671
AAEL013424-RA	0.00947432	12.8563	12.8194	12.6481	12.6763	12.9041	12.6915	12.0273	11.8225	11.6149	11.9118	12.0343	11.6511	12.766	11.8437	0.922289	1.89512
AAEL014569-RA	0.00948991	10.4735	10.9611	10.2944	10.7821	10.9634	10.8372	9.01849	9.27503	9.43781	9.36142	9.0474	9.43643	10.7186	9.26276	1.45583	2.74314
AAEL001187-RA	0.00950658	11.6204	11.5224	11.4178	11.4505	11.4855	11.4432	11.9251	12.0096	11.9472	11.8965	11.8403	12.0381	11.49	11.9428	-0.452807	0.73062
AAEL009548-RA	0.00950787	10.5823	11.2051	10.1212	10.8412	11.1541	10.8249	8.93279	8.80893	8.8864	9.19505	8.93279	8.93798	10.7881	8.94899	1.83915	3.57799
AAEL001085-RA	0.00951135	12.4231	12.5878	12.426	12.5768	12.5304	12.5338	12.0926	12.0582	12.2107	12.1441	12.0864	12.0728	12.513	12.1108	0.402183	1.32151
AAEL004317-RA	0.00951488	10.0009	10.418	9.88811	10.3862	10.4779	10.4375	8.4717	8.36059	8.57442	9.1418	8.44339	8.65643	10.2681	8.60806	1.66004	3.16025
AAEL011991-RA	0.00952324	10.0608	10.2446	9.86405	10.2378	10.1693	10.1864	11.0313	10.9898	11.3567	11.1415	10.9849	11.3917	10.1272	11.1493	-1.02216	0.492379
AAEL009607-RD	0.00952441	13.6838	13.7257	13.753	13.6641	13.7429	13.6495	13.9872	13.9728	14.0431	13.9072	13.9573	14.0048	13.7032	13.9787	-0.275567	0.826126
AAEL012086-RA	0.00953795	9.17148	8.80331	8.72817	8.53659	8.69776	8.63712	10.4087	10.6471	10.9936	11.0121	10.1353	11.1138	8.7624	10.7184	-1.95603	0.257736
TF000480_Ty3_gypsy_Ele137_ORF2	0.00955338	13.1846	12.8214	12.7644	13.0294	12.8008	13.0057	11.1928	11.4484	10.7798	11.697	11.1329	10.7569	12.9343	11.168	1.76639	3.40201
AAEL013026-RA	0.0095614	10.6122	11.0389	10.4034	10.8914	11.1196	10.9211	9.0866	9.32172	9.47478	9.37725	8.99928	9.56188	10.8311	9.30358	1.5275	2.88286
AAEL015639-RA	0.00960336	11.5237	11.6885	11.0114	11.2873	11.649	11.3109	12.5924	13.0791	13.0933	13.0765	12.6641	13.047	11.4118	12.9254	-1.51361	0.350235
AAEL013771-RA	0.00964079	10.4709	10.6667	10.6265	10.6769	10.6193	10.5264	10.0911	10.141	10.1699	10.2574	10.0941	10.0967	10.5978	10.1417	0.456073	1.3718
AAEL000455-RA	0.00972017	12.4747	12.6481	12.6155	12.4636	12.6631	12.4476	11.9852	11.9596	11.9887	12.0772	12.1336	12.0277	12.5521	12.0287	0.523438	1.43738
AAEL007304-RA	0.00974358	12.3408	12.3412	12.3923	12.3857	12.3158	12.3057	12.1832	12.1213	12.1768	12.1565	12.1181	12.1271	12.3469	12.1472	0.199738	1.14849
AAEL004634-RA	0.00976235	9.75893	9.8652	9.96978	9.87301	9.80608	9.94742	10.4124	10.4506	10.3996	10.3774	10.2587	10.543	9.87007	10.4069	-0.536869	0.689265
AAEL014950-RA	0.00977344	11.8271	11.7575	11.9067	11.8658	11.71	11.8186	11.2225	11.3573	11.2083	11.4	11.1083	11.2197	11.8143	11.2527	0.561604	1.47591
AAEL012939-RA	0.0097927	12.8556	12.9844	12.8571	12.9787	12.937	13.0036	12.4958	12.6065	12.5805	12.5998	12.475	12.5878	12.9361	12.5576	0.378513	1.3
AAEL000181-RA	0.00985119	11.3802	11.3549	11.3439	11.1923	11.4294	11.1612	11.9034	11.9408	11.9705	11.7442	11.9349	11.8872	11.3103	11.8968	-0.58651	0.665952
AAEL009681-RA	0.00985912	12.7088	12.6795	12.7058	12.7211	12.6721	12.7464	13.0676	13.1368	13.0465	13.1154	12.9191	13.086	12.7056	13.0619	-0.356269	0.781182
AAEL008653-RA	0.00988668	12.434	12.6368	12.6139	12.7011	12.6223	12.5998	12.073	12.1856	12.2194	12.1399	12.0762	12.1007	12.6013	12.1324	0.468857	1.38401
AAEL001149-RA	0.00995833	11.6889	11.6353	11.6463	11.5006	11.697	11.5713	11.0741	11.0672	10.9075	11.0734	11.1049	10.8055	11.6232	11.0054	0.617809	1.53454
AAEL003011-RA	0.0100246	13.054	13.0676	12.9419	13.1039	13.1314	13.0725	12.6484	12.6315	12.7637	12.7479	12.6749	12.707	13.0619	12.6956	0.366323	1.28906
AAEL004515-RA	0.0100474	8.90744	9.24429	9.19816	9.05312	9.22262	9.04873	8.29436	8.26553	8.44096	8.40047	8.52865	8.44452	9.11239	8.39575	0.716644	1.64335
AAEL000838-RA	0.0100729	12.9064	12.8219	12.6628	12.6841	12.7974	12.5928	12.1859	12.2052	12.0953	12.2526	12.1281	12.0821	12.7442	12.1582	0.586042	1.50112
AAEL006987-RA	0.0100794	10.0383	10.1325	10.0978	9.82104	10.0174	9.8305	9.15552	9.19587	8.87227	9.24741	8.8624	9.06183	9.98959	9.06588	0.923703	1.89698
AAEL007288-RB	0.0100859	12.8043	12.9081	12.8399	12.8606	12.8626	12.7601	12.4885	12.5604	12.5827	12.5049	12.4597	12.4352	12.8393	12.5052	0.334059	1.26055
AAEL001861-RA	0.0100901	11.2617	11.2485	11.3349	11.2282	11.2212	11.2136	11.4599	11.538	11.4946	11.4573	11.478	11.5184	11.2513	11.491	-0.239689	0.846928
AAEL004376-RA	0.0101006	10.4533	10.7184	10.6755	10.7316	10.7265	10.7415	9.78704	10.0926	10.0044	10.0936	9.94661	9.98803	10.6745	9.98537	0.689092	1.61227
AAEL010519-RA	0.0101267	13.5804	13.5797	13.5797	13.6074	13.6728	13.6371	13.3396	13.3524	13.3709	13.4156	13.3922	13.4284	13.6095	13.3832	0.226342	1.16987
AAEL009908-RA	0.0101512	10.7994	10.955	10.8955	10.9565	10.8834	10.9084	10.4496	10.5458	10.5027	10.4436	10.3556	10.5692	10.8997	10.4778	0.421933	1.33972
AAEL011338-RA	0.0101715	12.1819	12.2041	11.8841	12.158	12.2555	12.1083	11.3039	10.9753	11.0595	11.2338	11.4355	11.0514	12.132	11.1766	0.955396	1.93911
AAEL008414-RA	0.0102126	11.8098	11.675	12.352	11.7212	11.674	11.6767	13.0573	12.867	13.1154	13.0964	13.0333	13.1348	11.8181	13.0507	-1.23259	0.425554
AAEL004008-RA	0.0102712	12.1584	12.4087	12.2476	12.2392	12.4597	12.2925	11.6585	11.7929	11.5976	11.7952	11.7094	11.6664	12.301	11.7033	0.597676	1.51328
AAEL004209-RA	0.0102919	13.3963	13.423	13.3215	13.3943	13.3943	13.4539	13.0613	13.1688	13.0114	13.0875	13.0275	12.9888	13.3972	13.0576	0.339653	1.26545
AAEL012669-RA	0.0103094	9.85091	10.0333	10.0101	10.0761	10.0644	10.1375	9.57291	9.54995	9.42726	9.60133	9.52494	9.52494	10.0287	9.53355	0.495177	1.40949
AAEL009212-RD	0.0103164	12.7062	12.7185	12.7211	12.765	12.6979	12.6209	12.9844	13.006	13.0873	12.9385	12.9903	12.9897	12.7049	12.9994	-0.294465	0.815375
AAEL010222-RA	0.0103172	7.93114	8.08659	8.31912	8.41236	8.10494	8.36217	9.09944	9.41378	9.28303	9.09511	9.17738	9.10742	8.20272	9.19603	-0.993306	0.502325
AAEL010452-RA	0.010356	11.1885	11.349	11.1257	11.3451	11.3408	11.3556	10.1716	10.4315	9.99831	10.518	10.1254	9.9535	11.2841	10.1997	1.08441	2.1205
AAEL010751-RA	0.0103622	11.702	11.9742	11.3713	11.8551	11.9242	11.85	10.5441	10.7957	10.7949	10.794	10.5992	10.7352	11.7795	10.7105	1.06894	2.09788
AAEL007123-RA	0.0103624	10.3263	10.2695	10.3269	10.2129	10.3217	10.1727	9.54542	9.5429	9.5254	9.83792	9.48399	9.38337	10.2717	9.55317	0.718499	1.64547
AAEL001158-RA	0.0104347	11.6138	11.5791	11.4525	11.6217	11.6041	11.7003	10.8846	10.8412	11.0566	11.1421	10.9427	11.0475	11.5953	10.9858	0.60946	1.52569
AAEL012295-RA	0.0104382	10.7029	10.8344	10.689	10.8541	10.8339	10.788	10.3373	10.3725	10.4356	10.2927	10.2301	10.384	10.7837	10.342	0.441686	1.35819
AAEL002717-RA	0.0104437	9.8325	10.1936	9.96275	10.1331	10.2212	10.1189	8.95917	9.12941	9.15745	9.28829	8.8224	9.19998	10.077	9.09278	0.984217	1.97824
AAEL004089-RA	0.0104442	10.857	10.9371	10.8583	10.9465	10.9202	10.9565	11.3054	11.3607	11.4304	11.312	11.2194	11.4685	10.9126	11.3494	-0.436824	0.738759
AAEL014333-RA	0.0104824	9.22805	9.58978	9.44992	9.57687	9.65425	9.59662	7.80911	7.92701	8.55097	8.12728	7.90527	8.32594	9.51592	8.1076	1.40832	2.65428
AAEL013075-RA	0.0104866	11.6316	11.8442	11.6038	11.8861	11.8141	11.8578	12.3132	12.3132	12.3433	12.3318	12.3306	12.2678	11.7729	12.3167	-0.543727	0.685997
AAEL000230-RA	0.010504	11.3643	11.3991	11.2365	11.448	11.4543	11.5374	10.873	10.8513	10.7588	10.9734	10.9078	10.8337	11.4066	10.8663	0.54028	1.45426
AAEL014978-RA	0.010527	14.1843	14.2118	13.7822	14.1084	14.2019	14.1168	8.13601	10.6217	7.22346	9.27577	8.06252	7.31891	14.1009	8.43973	5.6612	50.6048
AAEL014576-RA	0.0105289	10.6803	10.9216	10.7961	11.005	10.9596	11.1237	10.1869	10.221	10.1962	10.2859	10.2233	10.1744	10.9144	10.2146	0.69976	1.62423
AAEL008988-RA	0.0106006	14.0358	14.0868	13.6383	14.0198	14.0753	13.9255	8.01801	10.6017	7.31891	9.05419	7.76719	7.22346	13.9636	8.33057	5.633	49.6253
AAEL000094-RA	0.0106535	14.1563	14.2304	14.2188	14.293	14.2369	14.2649	13.321	13.3092	12.9635	13.4019	13.3453	12.835	14.2334	13.196	1.03742	2.05255
AAEL001995-RA	0.0106571	8.83231	8.94866	9.36937	8.5885	8.78961	8.48923	10.5992	10.1615	10.3905	10.3964	10.1894	10.3244	8.83628	10.3436	-1.50729	0.351772
AAEL010314-RA	0.0107218	11.0038	11.2494	11.3034	11.2229	11.2662	11.3408	10.6613	10.6402	10.6275	10.6969	10.7535	10.7014	11.2311	10.6801	0.550948	1.46505
AAEL008802-RA	0.0107671	11.1395	10.8294	11.2727	10.8772	10.9685	10.9303	12.1464	12.1938	11.901	11.767	12.1653	12.0784	11.0029	12.042	-1.03905	0.486649
AAEL007990-RA	0.0108862	11.3179	11.427	11.3991	11.4917	11.4515	11.4984	12.0141	11.8623	11.9575	11.8109	12.0854	11.9617	11.431	11.9487	-0.5177	0.698485
AAEL014091-RA	0.0108866	10.8626	11.292	10.2613	11.2817	11.2462	11.3039	8.8329	9.11704	8.32594	9.11099	8.80893	8.53126	11.0413	8.78784	2.25344	4.76817
AAEL014962-RA	0.0109595	12.6947	12.7273	12.8585	12.7774	12.8463	12.8147	13.1586	13.0776	13.2333	13.1546	13.1314	13.2194	12.7865	13.1625	-0.375966	0.77059
AAEL008141-RA	0.0109623	12.7461	12.4874	12.8354	12.6187	12.5053	12.6206	11.1275	11.6458	10.6784	11.1704	11.026	10.8203	12.6356	11.0781	1.55749	2.94341
AAEL013343-RA	0.0109721	11.6382	12.0281	11.093	11.6482	11.9457	11.6514	9.51331	10.0362	9.28063	10.0593	9.34297	9.45245	11.6674	9.61414	2.0533	4.15054
AAEL015512-RA	0.010989	13.2957	13.1915	13.3672	13.1511	13.3112	13.3032	13.7315	13.6331	13.6838	13.6347	13.756	13.7587	13.27	13.6996	-0.429669	0.742432
AAEL006982-RA	0.0110448	11.9371	12.0827	12.0114	12.1714	12.2158	12.106	11.357	11.5276	11.363	11.5815	11.415	11.2662	12.0874	11.4184	0.669017	1.58999
AAEL002291-RA	0.0110738	11.9697	11.9034	13.0765	12.1361	11.9561	12.2761	14.1718	14.1615	14.1633	13.9964	14.224	14.1916	12.2196	14.1514	-1.93178	0.262106
AAEL001935-RA	0.0110793	12.8519	12.9663	13.009	12.8478	12.9029	12.9241	13.2467	13.2342	13.2924	13.2492	13.1688	13.2589	12.917	13.2417	-0.324698	0.798465
AAEL009150-RA	0.0110827	8.91365	8.72011	8.56923	8.49956	8.81448	8.45645	10.0548	9.75893	9.90548	9.52058	10.1147	9.8974	8.66225	9.87531	-1.21306	0.431351
AAEL008089-RA	0.0111481	10.7789	10.9435	10.8155	10.9161	10.8829	10.8563	10.3647	10.3607	10.2438	10.5196	10.2558	10.2462	10.8655	10.3318	0.533729	1.44767
AAEL001563-RA	0.0111668	10.7579	10.987	10.9723	10.7637	10.9319	10.7957	10.0329	10.2183	10.3021	10.3005	10.0821	10.2443	10.8681	10.1967	0.671399	1.59262
AAEL001897-RA	0.011227	9.29609	9.44414	10.5844	9.93165	9.40714	9.9186	11.8933	11.9385	12.1181	11.9091	11.7269	12.1754	9.76367	11.9602	-2.19656	0.218158
AAEL004745-RA	0.0112285	10.4562	10.4238	10.9319	10.5115	10.2138	10.4828	11.7843	11.4218	11.7107	11.6249	11.6365	11.6762	10.5034	11.6424	-1.13903	0.454064
AAEL013410-RA	0.011245	10.4132	10.4843	10.452	10.4647	10.4271	10.4799	9.94016	10.1071	10.0199	10.102	9.8614	10.0654	10.4535	10.016	0.437559	1.35431
AAEL000914-RA	0.0112733	12.4299	12.5654	11.6684	12.5373	12.6424	12.5053	5.83611	6.717	8.47778	6.47021	5.83611	8.44545	12.3915	6.96378	5.42769	43.0424
AAEL011412-RA	0.0113162	11.6259	11.6425	11.0478	11.7305	11.6455	11.7391	10.1331	10.182	10.4087	10.5027	10.3153	10.282	11.5719	10.304	1.26792	2.40814
AAEL009507-RA	0.0113364	13.3196	13.4569	12.776	13.2635	13.47	13.3268	12.0874	12.0847	12.0768	12.2559	12.165	12.1441	13.2688	12.1357	1.13312	2.19333
AAEL010563-RA	0.0113532	10.4948	10.6654	10.7471	10.6383	10.6529	10.614	10.2251	10.1676	10.0706	10.21	10.2089	10.0529	10.6354	10.1559	0.479555	1.39431
AAEL012251-RA	0.0113619	13.149	13.0681	13.0123	12.9818	13.0839	12.9534	12.6136	12.6927	12.5649	12.7244	12.6443	12.6443	13.0414	12.6474	0.39405	1.31408
AAEL002925-RA	0.0113767	10.9286	10.868	10.9961	10.9707	10.8751	10.9353	11.2758	11.2197	11.2934	11.1545	11.2415	11.2934	10.929	11.2464	-0.317432	0.802497
AAEL007539-RA	0.0113774	12.384	12.2403	12.3403	12.2345	12.1038	12.1166	12.8053	12.8548	12.9046	12.743	12.717	12.8291	12.2366	12.809	-0.57237	0.672511
AAEL014927-RA	0.0113941	13.6327	13.6763	13.5264	13.5963	13.6157	13.5298	12.9869	13.1062	12.9048	13.175	12.9626	12.8306	13.5962	12.9944	0.601826	1.51764
AAEL006315-RA	0.0114602	13.3049	13.3457	13.2765	13.2136	13.2223	13.2389	13.5542	13.5197	13.5025	13.5757	13.6083	13.5221	13.267	13.5471	-0.280108	0.823529
AAEL012380-RA	0.011463	13.009	13.0953	13.0995	13.1132	13.0885	13.1688	12.6374	12.7984	12.7739	12.8068	12.7556	12.7319	13.0957	12.7507	0.345064	1.27021
AAEL012194-RA	0.0114767	8.89626	8.45221	8.65453	8.66442	8.52939	8.7749	9.79415	9.85968	10.3882	10.0424	9.82827	10.4153	8.66195	10.0547	-1.39273	0.380844
AAEL001725-RA	0.0115211	12.1441	12.0461	11.9502	12.0628	11.9809	12.006	11.6376	11.4432	11.5795	11.6618	11.6217	11.5783	12.0317	11.587	0.444637	1.36097
AAEL002171-RA	0.0115216	12.1832	11.8841	11.9601	11.9385	12.0315	12.0184	12.4573	12.537	12.4667	12.4881	12.608	12.4896	12.0026	12.5078	-0.505133	0.704595
AAEL014911-RA	0.0115266	10.0941	10.5275	10.169	10.3926	10.4151	10.3999	8.92529	9.43581	8.92109	9.27344	8.78689	8.92439	10.333	9.04449	1.28856	2.44284
AAEL006209-RA	0.0115903	10.8235	10.9386	10.7505	10.8207	10.9339	10.8168	10.2733	10.2783	10.2939	10.4705	10.1515	10.3399	10.8474	10.3013	0.5461	1.46013
AAEL007107-RA	0.011619	8.09176	8.61901	8.33412	8.4291	8.52523	8.41629	9.34661	9.4777	9.84124	9.77837	9.44083	9.81171	8.40259	9.61608	-1.21349	0.431224
AAEL003566-RA	0.0116196	12.2439	12.3336	11.9723	12.0385	12.3285	12.0424	11.3761	11.5271	11.357	11.447	11.3204	11.3427	12.1599	11.395	0.764835	1.69918
AAEL006715-RA	0.0116334	11.505	11.4868	11.5507	11.4799	11.5062	11.5276	11.8428	11.8774	11.8199	11.9193	11.7183	11.9142	11.5094	11.8487	-0.339299	0.790425
AAEL009337-RB	0.011681	11.9174	11.9349	11.8243	11.9136	11.9799	11.9936	11.4917	11.5629	11.5689	11.592	11.4225	11.5943	11.9273	11.5387	0.388556	1.30908
AAEL013724-RA	0.0116937	8.9525	9.16704	9.07373	8.95728	9.25598	8.97712	8.032	8.37802	8.31445	8.10889	8.25302	8.37974	9.06394	8.24436	0.819586	1.7649
AAEL006063-RA	0.0116962	12.1141	12.1872	12.2852	12.163	12.2142	12.1929	11.9077	11.8977	11.9211	11.8668	11.7972	11.9024	12.1928	11.8821	0.31065	1.24027
AAEL006001-RA	0.0117108	11.8891	11.9723	12.0369	11.9975	11.9862	12.0385	12.5353	12.6607	12.5574	12.6123	12.3214	12.5971	11.9868	12.5474	-0.560587	0.678026
AAEL000304-RB	0.0117128	12.4149	12.0535	13.1941	12.6219	12.1111	12.6225	14.1805	14.293	14.3735	14.3246	14.3628	14.3343	12.503	14.3114	-1.80844	0.285499
AAEL012467-RA	0.011715	13.1	12.619	12.8989	12.6355	12.6165	12.6417	10.8256	10.8626	9.96632	11.038	10.7707	10.0113	12.7519	10.5791	2.17285	4.50912
AAEL014325-RA	0.0117245	12.8859	13.0233	13.0184	12.9913	13.0585	12.9655	13.2394	13.286	13.3604	13.3623	13.3311	13.3262	12.9905	13.3176	-0.327081	0.797148
AAEL000127-RA	0.0117605	9.99169	9.93431	9.63044	10.4263	10.0784	10.4221	8.13756	8.3485	8.59891	8.02399	8.06547	8.67704	10.0805	8.30858	1.77196	3.41518
AAEL003112-RB	0.0117849	14.7103	14.671	14.6593	14.7024	14.6171	14.6337	13.966	14	13.6347	14.0571	13.8482	13.6321	14.6656	13.8564	0.809263	1.75232
AAEL009252-RA	0.0117989	9.06847	9.44576	9.43413	9.30128	9.50548	9.24429	8.24108	8.44452	8.43884	8.62955	8.3287	8.50292	9.33323	8.43094	0.902298	1.86904
AAEL007538-RA	0.0118724	11.8213	11.3097	11.6699	11.3938	11.3538	11.448	12.4498	12.5182	12.3936	12.2918	12.4153	12.4523	11.4994	12.4202	-0.920737	0.528239
AAEL009582-RA	0.0118737	10.1325	10.1708	10.1435	10.2443	10.282	10.2569	10.518	10.5463	10.6196	10.5767	10.6315	10.7036	10.205	10.5993	-0.394267	0.760876
AAEL004244-RA	0.0119248	8.90196	8.9013	9.03955	9.06628	8.94946	8.99059	9.51606	9.64486	9.72819	9.43933	9.47254	9.70857	8.97486	9.58493	-0.610068	0.655166
AAEL001392-RA	0.0119559	7.69482	7.06648	8.3727	7.81688	7.29203	7.79485	9.49509	9.87045	9.70926	9.70491	9.61409	9.78101	7.67296	9.6958	-2.02284	0.246074
AAEL015123-RA	0.0119663	10.2787	10.481	10.4025	10.4901	10.4378	10.4356	10.8176	10.9286	10.9978	10.8077	10.8503	10.8477	10.421	10.8749	-0.453947	0.730043
AAEL006109-RA	0.0120142	13.0381	12.717	13.5658	13.1392	12.5386	13.0196	14.49	14.6141	14.6337	14.5725	14.5087	14.4745	13.003	14.5489	-1.54587	0.34249
AAEL004803-RA	0.0120588	12.5223	12.7605	12.3753	12.6729	12.7559	12.5785	11.746	11.9429	11.7612	11.9469	11.6799	11.8442	12.6109	11.8202	0.790706	1.72992
AAEL010456-RA	0.0120641	12.2878	12.4367	12.4589	12.3531	12.4279	12.3694	12.0093	11.8885	12.0843	12.0242	11.9758	12.0168	12.389	11.9998	0.389148	1.30962
AAEL013566-RA	0.0121034	13.0128	12.9169	13.1132	13.0765	12.9547	13.1629	12.1822	12.055	12.2789	12.4457	12.2187	12.4438	13.0395	12.2707	0.768757	1.7038
AAEL009389-RA	0.0121073	13.1015	13.1363	13.1185	13.1507	13.0397	13.127	13.5467	13.5926	13.6166	13.4963	13.3729	13.6001	13.1123	13.5376	-0.425259	0.744705
AAEL004003-RA	0.0121486	13.3441	13.0893	13.1825	13.4001	13.0684	13.3462	11.1242	11.0909	10.418	11.7416	11.1682	10.4114	13.2384	10.9924	2.24605	4.74384
AAEL004331-RA	0.0121584	12.8571	12.7731	12.8061	12.6868	12.7937	12.6729	12.4568	12.4444	12.4171	12.3397	12.368	12.4053	12.765	12.4052	0.359741	1.2832
AAEL013722-RA	0.0122	10.701	10.9714	10.7775	10.788	11.0069	10.8503	9.93493	10.2356	10.2017	10.0383	10.0726	10.2339	10.8492	10.1195	0.729671	1.65826
AAEL001381-RA	0.0122154	12.7918	12.8358	13.01	12.9903	12.8508	12.8492	12.4747	12.4796	12.4292	12.4624	12.4251	12.3223	12.888	12.4322	0.455799	1.37154
AAEL008566-RA	0.0122343	9.38147	9.69666	9.20453	9.48697	9.7404	9.45883	8.33412	8.67234	8.55472	8.53038	8.38686	8.51533	9.49481	8.49896	0.995851	1.99426
AAEL010737-RA	0.0122698	12.6892	12.7794	12.6175	12.6772	12.8436	12.7545	12.01	12.2371	12.2066	12.284	12.2316	12.1326	12.7269	12.1836	0.543264	1.45727
AAEL007355-RA	0.0122749	10.2854	10.4584	10.2581	10.4177	10.5105	10.35	9.85194	9.83618	9.9326	9.95764	9.87111	9.95163	10.38	9.90018	0.479838	1.39459
AAEL000015-RA	0.012327	11.175	11.0843	11.1657	10.9925	11.0503	11.0364	11.5184	11.5058	11.4317	11.3867	11.5337	11.5031	11.0841	11.4799	-0.395869	0.760032
AAEL000374-RA	0.0123461	8.79727	8.48029	8.66924	8.89777	8.51458	8.79332	9.78886	9.91908	10.4634	10.0842	9.92505	10.4441	8.69208	10.1041	-1.41204	0.375779
AAEL010778-RA	0.0123551	13.6123	13.6535	13.4361	13.6479	13.6789	13.6978	13.0275	13.1479	12.9529	13.1739	12.9888	12.9497	13.6211	13.0401	0.580945	1.49583
AAEL003112-RA	0.012375	14.6593	14.6337	14.6642	14.544	14.6289	14.684	14.0724	14.0856	13.8059	14.149	14.0375	13.8371	14.6357	13.9979	0.637765	1.55592
AAEL002896-RA	0.0124118	11.9337	12.0071	12.1208	11.9742	12.1141	11.9063	11.6353	11.545	11.6202	11.607	11.5976	11.5453	12.0094	11.5917	0.417647	1.33575
AAEL011615-RA	0.0124769	11.6397	11.7651	11.5804	11.7189	11.6688	11.7498	11.2197	11.3326	11.3195	11.3513	11.1962	11.2859	11.6871	11.2842	0.402909	1.32217
AAEL014887-RA	0.0124819	13.18	13.2646	13.1846	13.0897	13.2037	13.15	12.7684	12.8634	12.8962	12.8666	12.7464	12.8093	13.1788	12.8251	0.353697	1.27783
AAEL004383-RA	0.0125493	13.1599	13.2478	13.2454	13.2333	13.2483	13.238	12.7969	12.9856	12.862	12.8859	12.8205	12.9526	13.2288	12.8839	0.344871	1.27004
AAEL012328-RA	0.01257	10.6965	10.8711	10.9525	10.7607	10.8446	10.7548	10.2028	10.2458	10.2609	10.4244	10.1487	10.2498	10.8134	10.2554	0.557973	1.4722
AAEL000558-RA	0.0125979	11.6404	11.4417	11.4903	11.6116	11.5385	11.6746	11.0775	11.0904	11.1507	11.1389	11.0385	11.1902	11.5662	11.1143	0.451831	1.36778
AAEL007111-RA	0.0126449	12.6772	12.9818	12.4414	12.6721	12.9419	12.5808	11.6548	11.556	11.5625	11.9039	11.6688	11.5058	12.7159	11.642	1.07388	2.10509
AAEL004344-RA	0.0126856	9.62783	9.54772	9.29189	9.50617	9.5818	9.56501	8.84085	8.92241	8.88951	9.0501	8.79941	8.89168	9.52007	8.89899	0.621077	1.53802
AAEL009443-RA	0.0127975	10.0566	10.1341	10.2315	10.3217	10.0887	10.27	10.7199	10.6247	10.7872	10.8125	10.6683	10.7298	10.1838	10.7237	-0.539958	0.687791
AAEL002523-RA	0.0128057	11.2718	11.3946	11.415	11.3224	11.51	11.4212	10.7362	10.7854	10.8294	10.9303	10.8181	10.997	11.3892	10.8494	0.539772	1.45374
AAEL012154-RB	0.0128239	11.8906	12.0511	11.7446	11.8191	12.0856	11.9648	11.2953	11.3007	11.2097	11.363	11.3439	11.3603	11.926	11.3121	0.613822	1.53031
AAEL013943-RA	0.0128414	10.8877	10.9353	11.0025	10.8933	11.0212	10.997	11.2724	11.3412	11.2063	11.2624	11.2976	11.2462	10.9562	11.271	-0.314847	0.803936
AAEL002797-RA	0.0128422	11.1923	11.3713	11.0195	11.3584	11.4113	11.428	10.4629	10.5353	10.629	10.6383	10.5144	10.5844	11.2968	10.5607	0.736105	1.66567
AAEL011272-RA	0.0128432	13.6281	13.6013	13.6781	13.6223	13.5713	13.6447	13.2844	13.2497	13.2552	13.3497	13.1026	13.2083	13.6243	13.2416	0.382653	1.30374
AAEL007252-RA	0.0128538	12.2775	12.0715	12.071	12.0778	12.0704	12.1056	11.7591	11.7716	11.7438	11.6927	11.7535	11.7545	12.1123	11.7459	0.366457	1.28918
AAEL008709-RA	0.0128594	11.6531	11.4457	11.5991	11.5638	11.5075	11.4877	11.0625	11.0758	11.1456	11.2181	11.1712	11.0914	11.5428	11.1274	0.41539	1.33366
AAEL014190-RA	0.0128969	10.3231	10.6106	9.59262	10.37	10.6257	10.3862	8.45645	7.97045	8.52523	8.69507	8.3639	8.48029	10.318	8.41523	1.9028	3.73939
AAEL007678-RA	0.0129044	12.0124	11.9747	12.0967	11.9799	11.9077	12.0854	11.4928	11.2949	11.1619	11.4817	11.4264	11.2303	12.0095	11.348	0.661477	1.5817
AAEL011505-RA	0.0129155	10.2446	10.3769	10.4308	10.2266	10.3778	10.2764	10.8235	10.8378	10.7215	10.6952	10.8926	10.8089	10.3222	10.7966	-0.474398	0.719767
AAEL015099-RD	0.01298	12.3006	12.2819	12.3575	12.2775	12.2526	12.23	12.6738	12.5656	12.6467	12.5689	12.76	12.6333	12.2834	12.6414	-0.358032	0.780228
AAEL007634-RA	0.013097	11.9747	12.0612	12.1918	11.9887	12.0253	12.0114	12.566	12.6555	12.6872	12.4974	12.4801	12.744	12.0422	12.605	-0.562851	0.676963
AAEL004905-RA	0.0131284	12.9655	12.7355	12.8122	12.9825	12.7849	13.0421	12.3044	12.2329	12.1806	12.2984	12.3702	12.3263	12.8871	12.2855	0.601646	1.51745
AAEL007182-RA	0.0131452	12.295	12.3999	12.3757	12.3076	12.3418	12.3139	12.5357	12.5618	12.5558	12.561	12.6259	12.6251	12.339	12.5775	-0.238533	0.847607
AAEL009636-RA	0.0131634	11.737	11.6463	11.7549	11.6939	11.496	11.5502	12.2867	12.2904	12.2442	12.152	12.1045	12.1392	11.6464	12.2028	-0.556469	0.679964
AAEL010090-RA	0.0132401	10.3325	10.4425	10.6491	10.3769	10.4873	10.4059	9.88365	9.94375	9.96131	9.82312	9.9805	9.85473	10.449	9.90784	0.541189	1.45517
AAEL000277-RA	0.0132612	12.6155	12.2664	13.2697	12.5706	12.262	12.6668	14.2304	14.2408	14.1004	14.1475	14.1475	14.2383	12.6085	14.1841	-1.57563	0.335497
AAEL015287-RA	0.0132697	9.25598	9.72391	10.2129	9.57846	9.68294	9.49042	11.081	10.8672	11.1875	11.201	11.2102	11.1162	9.65743	11.1105	-1.45307	0.365243
AAEL002465-RA	0.0132777	12.3165	12.3019	12.1987	12.3146	12.3781	12.3385	11.9332	11.9709	11.9311	12.0257	11.8432	11.9751	12.308	11.9465	0.361513	1.28477
AAEL003383-RA	0.0132807	11.5837	11.6959	11.4592	11.6026	11.729	11.6914	12.0946	12.1731	12.1572	12.1271	12.0878	12.294	11.6269	12.1556	-0.528689	0.693184
AAEL006051-RA	0.0132929	12.5668	12.7897	12.6656	12.6017	12.7436	12.6474	12.1906	12.2012	12.2799	12.287	12.2579	12.1216	12.6691	12.223	0.44611	1.36236
AAEL005084-RA	0.0132959	12.5264	12.6755	12.5891	12.6942	12.59	12.7122	12.9566	13.047	13.0369	13.0294	12.9307	12.9954	12.6312	12.9993	-0.368114	0.774795
AAEL005232-RA	0.0133063	9.48697	9.77261	9.54819	9.72616	9.76966	9.7319	8.73818	8.7549	9.00334	8.95414	8.70167	9.02743	9.67258	8.86328	0.809306	1.75237
AAEL012476-RA	0.013323	12.4044	12.6026	12.5532	12.5715	12.568	12.5072	12.1269	12.1975	12.0978	12.1243	11.9713	12.0956	12.5345	12.1022	0.432258	1.34934
AAEL008021-RA	0.0133284	8.49956	7.88282	8.04526	7.6602	7.8654	7.70501	9.82987	9.8039	9.31651	9.41963	9.73586	9.35272	7.94304	9.57641	-1.63337	0.322333
AAEL013070-RA	0.0133335	10.1524	10.5863	10.348	10.4966	10.5363	10.4784	9.47964	9.63334	9.59963	9.76581	9.39442	9.49447	10.433	9.56122	0.871776	1.82991
AAEL011768-RA	0.0133648	13.3447	14.1633	12.8508	13.3643	14.0693	13.4055	10.3306	9.69331	9.30418	11.1099	10.1959	9.45757	13.533	10.0152	3.51773	11.4536
AAEL008016-RA	0.0134148	10.7869	10.918	10.7831	10.8808	10.9165	10.9419	11.2297	11.277	11.19	11.1652	11.2299	11.2955	10.8712	11.2312	-0.360014	0.779157
AAEL008647-RA	0.0134287	12.0778	11.6444	12.5365	12.0768	11.6803	12.0987	13.527	13.4973	13.4291	13.2815	13.4849	13.4633	12.0191	13.4472	-1.42809	0.371623
AAEL009648-RA	0.0135084	10.9195	10.9246	11.0549	10.9556	10.9474	10.9661	11.1943	11.241	11.2308	11.2251	11.155	11.2476	10.9614	11.2156	-0.254235	0.838432
AAEL008881-RA	0.0135174	9.82413	10.211	10.1368	10.2964	10.1953	10.245	10.9675	10.9702	10.955	10.8894	11.1347	10.8694	10.1514	10.9644	-0.812937	0.569222
AAEL012775-RA	0.0135852	11.2286	10.6361	10.2183	10.5972	10.6734	10.5473	12.3297	11.9723	12.6315	12.4044	12.2749	12.6232	10.6502	12.3727	-1.72251	0.30302
AAEL002748-RA	0.0136069	11.4793	11.6336	11.3616	11.5518	11.6331	11.5399	12.0721	12.2222	12.2378	12.0306	12.0325	12.0942	11.5332	12.1149	-0.581723	0.668165
AAEL010037-RA	0.0136492	12.8028	12.7177	12.4447	12.6854	12.76	12.796	12.0131	11.9221	11.7727	12.0121	12.0735	11.7898	12.7011	11.9306	0.770514	1.70588
AAEL000459-RA	0.0137833	13.2909	13.4143	13.4024	13.4047	13.4047	13.4709	13.6702	13.8116	13.841	13.7128	13.7482	13.7688	13.398	13.7588	-0.360809	0.778728
AAEL015653-RA	0.0137985	11.0094	11.0415	10.9411	11.1597	11.0185	11.1344	10.6243	10.513	10.3809	10.5881	10.6006	10.5525	11.0508	10.5433	0.507528	1.42161
AAEL012915-RA	0.0138398	11.2216	11.3538	11.2929	11.1818	11.3486	11.2672	11.6261	11.585	11.5707	11.6151	11.6972	11.6514	11.2776	11.6243	-0.346631	0.786418
AAEL015160-RA	0.0138613	12.608	12.644	12.6865	12.6832	12.7187	12.7366	12.2151	12.3037	12.1785	12.3561	12.3412	12.3664	12.6795	12.2935	0.38598	1.30675
AAEL000412-RA	0.0138702	11.6119	11.7366	11.6762	11.7088	11.7512	11.6049	12.0751	12.2638	12.2602	12.1265	12.046	12.2378	11.6816	12.1682	-0.48663	0.71369
AAEL001407-RA	0.0138721	10.7122	10.8924	10.7384	10.9658	10.8589	10.9587	11.2889	11.3873	11.4671	11.3841	11.3578	11.4708	10.8544	11.3927	-0.538277	0.688593
AAEL014970-RA	0.0138775	13.2601	13.4137	13.3013	13.2435	13.3049	13.2651	13.0123	13.0153	13.0348	12.9705	12.9259	12.9542	13.2981	12.9855	0.312613	1.24196
AAEL001112-RA	0.0138914	12.5944	12.6652	12.6506	12.6209	12.7007	12.6582	12.8792	12.8811	12.9705	12.8601	12.9722	12.9695	12.6483	12.9221	-0.273753	0.827165
AAEL004133-RA	0.0138945	13.2823	13.0311	13.3053	13.0211	13.0687	13.043	13.8102	13.8574	13.6303	13.7704	13.8143	13.7422	13.1252	13.7708	-0.645595	0.639229
AAEL007898-RA	0.0139432	12.4502	12.3188	12.2522	12.1711	12.261	12.1269	11.5518	11.6821	11.7037	11.7825	11.5585	11.6598	12.2634	11.6564	0.606964	1.52305
[truncated: 528 more rows]
