# Supplementary material for: Examination of the genetic basis for sexual dimorphism in the Aedes aegypti (dengue vector mosquito) pupal brain
Source: Biol Sex Differ. 2014 Oct 21;5:10. doi: 10.1186/s13293-014-0010-x (PMC4342991; doi:10.1186/s13293-014-0010-x)
Supplement: Additional file 2: — List of Dsx consensus binding sites identified in theA. aegyptigenome. The locations of Dsx consensus binding sites, as well as the genes in which they are contained or flank are indicated. Genes corresponding to significant (p < 0.05) DETs in the 24 h female vs. male pupal head microarray data set are noted. File format: Excel spreadsheet (XLSX). [file s13293-014-0010-x-S2.xlsx]

## Sheet: Conesnus Site Search
Contig	Position	Sequence Identified	Gene Flanking Consensus Site	Description	In Dimorphism Array (yes/no)
supercont1.139	1110585	GCAGCAATGTTGC	x
supercont1.101	944149	GCAACAATGTTCC	1. Gene AAEL003944 (distance 1688, downstream) 2. Gene AAEL003943 (distance 5072, upstream)		1. N 2. N
supercont1.1501	41707	GCAACACTGTTGC	x
supercont1.210	916411	GCAACAATGTTTC	x
supercont1.1164	85871	GCAACATTGTTGC	x
supercont1.415	372989	GCAACAATGTTGT	x
supercont1.146	2057452	GCAACAGTGTTGC	x
supercont1.401	537607	GCAACAATGTTGC	1. Gene AAEL009507 (distance 0, inside)		N
supercont1.164	194445	GCATCAATGTTGC	1. Gene AAEL005605 (distance 0, inside)		N
supercont1.1051	111452	GCAATAATGTTGC	x
supercont1.21	3533269	GCGACAATGTTGC	x
supercont1.71	1397796	GCAACTATGTTGC	1. Gene AAEL002893 (distance 0, inside)		Y
supercont1.37	231475	GCAACAATGTTTC	x
supercont1.37	1996714	GCAACAAAGTTGC	x
supercont1.18	274915	GAAACAATGTTGC	x
supercont1.18	552322	GCAACAATTTTGC	1. Gene AAEL000876(distance 4719,upstream)		N
supercont1.18	2899772	GCACCAATGTTGC	x
supercont1.18	3029477	GCAATAATGTTGC	1. Gene AAEL000898 (distance 0, inside)		N
supercont1.18	3054782	GCAACGATGTTGC	x
supercont1.18	3055035	GCAACAATGTGGC	x
supercont1.18	3063728	GCAACGATGTTGC	x
supercont1.18	3063981	GCAACAATGTGGC	x
supercont1.18	3886869	GCAACAATGTTGT	x
supercont1.406	872028	GCAACAATATTGC	x
supercont1.4402	2076	GCAACAATGTTGC	x
supercont1.370	867841	GCAACAGTGTTGC	x
supercont1.370	1003181	GCAACAAAGTTGC	x
supercont1.130	357954	GCAACAATGTTTC	x
supercont1.341	501168	GAAACAATGTTGC	x
supercont1.670	129958	CCAACAATGTTGC	1. Gene AAEL012238 (distance 2322, upstream) 2. Gene AAEL012236 (distance 3013, downstream)	1. glutaredoxin	1. N 2. N
supercont1.283	654410	GCAACAATGTTGC	x
supercont1.197	1872735	GCAACAAAGTTGC	x
supercont1.549	258050	GCAACTATGTTGC	x
supercont1.549	578322	GCAACAATTTTGC	x
supercont1.90	2115562	GCAACTATGTTGC	x
supercont1.257	849968	GCAGCAATGTTGC	1. Gene AAEL007455 (distance 158, upstream)	thrombospondin	N
supercont1.53	2915814	CCAACAATGTTGC	x
supercont1.455	138849	GCAACAATCTTGC	1. Gene AAEL010130 (distance 10, upstream)	pupal cuticle protein	N
supercont1.345	747200	GCAACAATGTTTC	x
supercont1.319	692441	GCAACAATATTGC	x
supercont1.185	828130	TCAACAATGTTGC	x
supercont1.593	199526	ACAACAATGTTGC	1. Gene AAEL018219 (distance 0, inside)		N
supercont1.226	721430	GCAACATTGTTGC	x
supercont1.226	1192641	GCAACAATGTTGA	x
supercont1.190	825638	GCAACAATGTTGG	x
supercont1.504	650974	GCTACAATGTTGC	x
supercont1.504	758572	GCAACAATGCTGC	x
supercont1.382	572204	GCAACATTGTTGC	x
supercont1.12	904494	GCAAGAATGTTGC	x
supercont1.12	911752	GCAAGAATGTTGC	x
supercont1.12	1654993	GCTACAATGTTGC	x
supercont1.12	1757300	GCAACAATGCTGC	x
supercont1.12	3789753	CCAACAATGTTGC	x
supercont1.327	149991	GCAATAATGTTGC	x
supercont1.327	233660	GCAACAATGTTGC	x
supercont1.868	108411	GCAACATTGTTGC	x
supercont1.812	193766	GCAACAATGTTGT	x
supercont1.967	156562	GCAATAATGTTGC	x
supercont1.788	364565	GCAACAACGTTGC	1. Gene AAEL013085 (distance 282, upstream)		N
supercont1.159	731064	GCAACAATGTTAC	1. Gene AAEL005482 (distance 491, upstream)	C type Lectin 18	Y
supercont1.804	309003	GCGACAATGTTGC	x
supercont1.67	1659076	GCAACAATGTTTC	x
supercont1.67	3002514	GCAACAATGTTTC	1. Gene AAEL002765 (distance 4316, upstream)	Sevenup nuclear receptor	N
supercont1.256	620288	GCAACACTGTTGC	1. Gene AAEL007447 (distance 0, inside)		N
supercont1.256	1320006	GGAACAATGTTGC	x
supercont1.272	1160747	GCAACAATGTTCC	1. Gene AAEL007668 (distance 0, inside)	mitochondrial ribosomal protein	N
supercont1.199	44252	GCAACAATGTTGT	x
supercont1.199	314330	GCAATAATGTTGC	x
supercont1.199	1573093	GAAACAATGTTGC	x
supercont1.199	1756926	GCAACAATGTTGT	x
supercont1.424	31149	GCAACAATGTTGC	x
supercont1.80	2079493	GCAACAATGCTGC	x
supercont1.80	2143036	GCAACTATGTTGC	1. Gene AAEL003167 (distance 0, inside)	echinoid	N
supercont1.36	256609	GCAACAATGTTGC	1. Gene AAEL001594 (distance 0, inside)		Y
supercont1.36	535637	GCAACAATGTTGA	x
supercont1.36	1688646	GCAAAAATGTTGC	x
supercont1.147	305262	GCAACAATGTTGC	x
supercont1.147	505431	GAAACAATGTTGC	x
supercont1.447	467918	GCAACAATGTTGG	1. Gene AAEL010027 (distance 0, inside)	CRAL/TRIO domian containing protein	Y
supercont1.99	851534	GCAAAAATGTTGC	x
supercont1.99	1796604	GCAGCAATGTTGC	x
supercont1.99	2399119	GCAACAATGTTAC	x
supercont1.93	1352045	GCAACAATGTTTC	1. Gene AAEL003645 (distance 0, inside)	stearoyl-coa desaturase	N
supercont1.93	2239970	TCAACAATGTTGC	1. Gene AAEL003623 (distance 0, inside)		N
supercont1.698	43433	GCAACAATGTTTC	x
supercont1.698	485802	GCAACAATGCTGC	x
supercont1.175	223782	GCAACAAAGTTGC	1. Gene AAEL005810 (distance 1275, downstream)		Y
supercont1.175	1297351	GCAACTATGTTGC	x
supercont1.100	1967793	GCAACACTGTTGC	x
supercont1.755	391955	GCATCAATGTTGC	x
supercont1.5	3364854	GCAACAATGTGGC	x
supercont1.5	4036228	GCAACATTGTTGC	1. Gene AAEL000262 (distance 0, inside)		N
supercont1.157	1083043	GCAACATTGTTGC	x
supercont1.157	1135479	GCAACATTGTTGC	x
supercont1.157	1164838	GCAACAATGTTGT	x
supercont1.157	1173617	GCAACATTGTTGC	x
supercont1.157	1182559	ACAACAATGTTGC	x
supercont1.157	1183783	GCAACAATGTTGC	x
supercont1.157	1201675	GCAACATTGTTGC	x
supercont1.157	1208305	GCAACATTGTTGC	x
supercont1.157	1294531	GCAACAATGTTGT	x
supercont1.157	1331181	GCAACATTGTTGC	x
supercont1.33	771233	GCAACAATTTTGC	x
supercont1.33	3022358	GCAAGAATGTTGC	x
supercont1.38	2588365	GCAACATTGTTGC	x
supercont1.38	3175665	GCAACAATTTTGC	1. Gene AAEL001664 (distance 0, inside)		N
supercont1.846	17596	GCAACAATGTTGC	1. Gene AAEL013445 (distance 978, upstream)		N
supercont1.456	569209	GCAACATTGTTGC	1. Gene AAEL010144 (distance 0, inside)		N
supercont1.876	30901	TCAACAATGTTGC	x
supercont1.827	373632	GCAACAAAGTTGC	1. Gene AAEL013356 (distance 0, inside)		N
supercont1.1059	201666	GCAACAATTTTGC	x
supercont1.138	419056	GCAACCATGTTGC	x
supercont1.490	84446	GCAACAATGTTTC	x
supercont1.126	107216	GCAAAAATGTTGC	x
supercont1.126	166057	GCAACAATGTTCC	1. Gene AAEL004657 (distance 0, inside)		N
supercont1.126	818800	ACAACAATGTTGC	x
supercont1.412	234624	GCAACTATGTTGC	1. Gene AAEL009612 (distance 0, inside)		Y
supercont1.355	660527	GCCACAATGTTGC	1. Gene AAEL008898 (distance 5152, downstream) 2. Gene AAEL008905 (distance 5757, upstream)	sulfotransferase	1. N 2. N
supercont1.355	1138562	GCAACACTGTTGC	x
supercont1.649	231959	GCAACAATGTTTC	1. Gene AAEL012057 (distance 0, inside)	enhancer of polycomb	N
supercont1.973	83282	GCAGCAATGTTGC	x
supercont1.165	823922	GCAACAATGTTGT	x
supercont1.1165	114222	GCAACAATTTTGC	1. Gene AAEL014557 (distance 0, inside)	homeobox protein cdx	N
supercont1.671	402970	GCAACAATGATGC	x
supercont1.208	1088849	GCAACAATGTAGC	x
supercont1.208	1727216	GCAACAATGGTGC	1. Gene AAEL006484 (distance 0, inside)	GPROP3	N
supercont1.19	2213886	GCAACAATATTGC	1. Gene AAEL000946 (distance 0, inside)		N
supercont1.333	1171492	GCAACAATATTGC	x
supercont1.499	145726	GCAACAATGTTGA	x
supercont1.499	503497	GCAACAATGTTGC	1. Gene AAEL010708 (distance 1061, downstream)		N
supercont1.669	12041	GCAAAAATGTTGC	x
supercont1.758	279694	GCAACAATGTTAC	x
supercont1.758	409793	CCAACAATGTTGC	1. Gene AAEL012911 (distance 0, inside)	leucine-rich immune proten	N
supercont1.13	1858345	GCAACATTGTTGC	x
supercont1.13	3431336	GCAACAATGATGC	x
supercont1.112	941903	GCAAAAATGTTGC	1. Gene AAEL004260 (distance 0, inside)	parkin	N
supercont1.112	1949646	GCAACATTGTTGC	x
supercont1.112	1967147	GCAACAATGTTGT	x
supercont1.1159	136337	GCAACACTGTTGC	1. Gene AAEL014546 (distance 0, inside)		N
supercont1.633	593360	GCAACAATATTGC	1. Gene AAEL011937 (distance 6924, upstream)		N
supercont1.487	476062	GCAACAATGTTTC	1. Gene AAEL010570 (distance 0, inside)	acetylcholine receptor	Y
supercont1.913	421840	GCAACAATGTTGG	x
supercont1.29	203369	GCAATAATGTTGC	1. Gene AAEL016990 (distance 0, inside)	GPRCR Octopamine Tyramine Family	N
supercont1.29	1291257	GCAAGAATGTTGC	x
supercont1.29	2085305	GCAACAATTTTGC	x
supercont1.29	2398410	GCAAAAATGTTGC	x
supercont1.29	2676739	GCAACAATGTTAC	1. Gene AAEL001296 (distance 0, inside)		N
supercont1.29	3755760	GCAACAATCTTGC	x
supercont1.227	1592437	GCAACAGTGTTGC	1. Gene AAEL006916 (distance 0, inside)	Expressed protein (Svp)	N
supercont1.45	432940	GCTACAATGTTGC	1. Gene AAEL001911 (distance 1399, downstream)		N
supercont1.45	1622330	GCAGCAATGTTGC	x
supercont1.1209	152981	GAAACAATGTTGC	x
supercont1.488	141383	GCAACAAAGTTGC	x
supercont1.488	486522	GCAACAATGATGC	1. Gene AAEL010579 distance 3059, upstream)		N
supercont1.264	412307	GCAACATTGTTGC	x
supercont1.1001	40514	TCAACAATGTTGC	x
supercont1.1001	86918	GCAACAATGTTCC	x
supercont1.198	9468	GCAACAATTTTGC	1. Gene AAEL006273 (distance 2682, downstream)	maltose phosphorylase	N
supercont1.198	837038	ACAACAATGTTGC	x
supercont1.144	1207664	GCAACAATGCTGC	x
supercont1.144	2132638	GCAACAATGATGC	x
supercont1.734	340957	CCAACAATGTTGC	x
supercont1.473	926965	GCAACATTGTTGC	x
supercont1.274	35375	GCAACAATGTTTC	x
supercont1.274	1230311	GCAACACTGTTGC	x
supercont1.274	1472752	GCAACAATTTTGC	x
supercont1.1347	16416	GCAACAAAGTTGC	x
supercont1.468	668633	GCAACAATGTTTC	1. Gene AAEL010280 (distance 0, inside)		Y
supercont1.693	392402	GCAAAAATGTTGC	x
supercont1.98	1732542	GCAACATTGTTGC	1. Gene AAEL003839 (distance 5361, upstream) 2. Gene AAEL003835 (distance 2148, downstream)	intiation factor 5a	1. Y 2. N
supercont1.98	1871085	GCAACAATGTTCC	1. Gene AAEL003860 (distance 0, inside)	sodium and chloride dependent neurotransmitter transporter	N
supercont1.239	20775	GCAACACTGTTGC	x
supercont1.239	21153	GCAACAGTGTTGC	x
supercont1.239	496633	GCTACAATGTTGC	x
supercont1.801	363175	GTAACAATGTTGC	x
supercont1.273	1472417	GCAACAACGTTGC	1. Gene AAEL007672 (distance 0, inside)	myst histone acetyltransferase	N
supercont1.137	994519	GCAACAAAGTTGC	1. Gene AAEL004982 (distance 0, inside)		N
supercont1.137	1376587	GCAACAATGTTGA	1. Gene AAEL004972 (distance 0, inside)		N
supercont1.230	1381505	GCATCAATGTTGC	1. Gene AAEL006967 (distance 0, inside)	o-linked n-acetylglucosamine transferase	N
supercont1.2891	704	GCAACAATGTTGC	x
supercont1.2891	957	GCAACAATGTGGC	x
supercont1.423	668598	GCAACAATGTAGC	x
supercont1.423	791399	GCAACAATGTTTC	x
supercont1.423	862420	GCAACAATGTTGC	x
supercont1.92	877961	GCAACACTGTTGC	x
supercont1.92	1002359	GGAACAATGTTGC	x
supercont1.92	1485482	GCAACAATGTTTC	1. Gene AAEL017313 (distance 0, inside)	GPCR Orphan.Putative Class A Family	N
supercont1.92	2331152	GCTACAATGTTGC	1. Gene AAEL003604 (distance 0, inside)		N
supercont1.255	16206	GCAAAAATGTTGC	x
supercont1.524	417653	GCAACAACGTTGC	1. Gene AAEL010952 (distance 0, inside)		N
supercont1.907	206826	GCAACACTGTTGC	x
supercont1.183	1517283	GCAGCAATGTTGC	1. Gene AAEL005982 (distance 0, inside)		N
supercont1.61	1204622	GCAACAATGTTGT	1. Gene AAEL002577 (distance 5992, upstream) 2. Gene AAEL002593 (distance 5951, downstream)		1. N 2. Y
supercont1.61	2101890	TCAACAATGTTGC	x
supercont1.52	29690	TCAACAATGTTGC	x
supercont1.52	1418707	GCAACAATATTGC	1. Gene AAEL002251 (distance 0, inside)		N
supercont1.52	2650432	ACAACAATGTTGC	x
supercont1.52	2952527	GCAACAGTGTTGC	x
supercont1.683	98723	GCGACAATGTTGC	x
supercont1.557	78877	GCAATAATGTTGC	x
supercont1.557	419646	ACAACAATGTTGC	x
supercont1.114	1188723	ACAACAATGTTGC	1. Gene AAEL004307 (distance 9115, downstream)	n-myc downstream regulated	Y
supercont1.114	2310984	GGAACAATGTTGC	x
supercont1.811	134692	GCAACAATGGTGC	x
supercont1.1270	115661	GCAAAAATGTTGC	x
supercont1.343	697529	GCAACAATATTGC	x
supercont1.1003	33657	GCAACAATGTTGG	1. Gene AAEL014085 (distance 0, inside)	ionotropic glutamate receptor	N
supercont1.1003	74126	GCAACAATGTTGG	1. Gene AAEL014089 (distance 0, inside)	ionotropic glutamate receptor	N
supercont1.390	278847	GCACCAATGTTGC	x
supercont1.237	766456	GCAAGAATGTTGC	x
supercont1.324	810173	GCAACAGTGTTGC	1. Gene AAEL008425 (distance 0, inside)		N
supercont1.324	851485	GCAACAATGTTCC	1. Gene AAEL008432 (distance 4042, downstream)	high affinity choline transporter	N
supercont1.168	1067483	GCAAAAATGTTGC	1. Gene AAEL005657 (distance 0, inside)		N
supercont1.174	1359761	GCAACAATGATGC	x
supercont1.174	1679990	GCAACAATGTTTC	x
supercont1.6	1894756	GCAATAATGTTGC	x
supercont1.6	2415782	GCAATAATGTTGC	1. Gene AAEL000359 (distance 2813, upstream)	Ferritin-precursor	N
supercont1.6	4677678	GCAACAGTGTTGC	1. Gene AAEL000371 (distance 1095, downstream)		N
supercont1.151	1649744	GCAACATTGTTGC	x
supercont1.285	982183	GCAACAGTGTTGC	x
supercont1.72	821725	GCAACAATTTTGC	x
supercont1.200	893994	ACAACAATGTTGC	1. Gene AAEL006310 (distance 0, inside)		Y
supercont1.207	656961	GCAACAATGTTGA	x
supercont1.141	129687	GAAACAATGTTGC	x
supercont1.156	730757	GGAACAATGTTGC	1. Gene AAEL005434 (distance 3917, upstream)		N
supercont1.156	1042452	GCAACAATGTTGT	x
supercont1.156	1108756	GCAACAATGTTGA	x
supercont1.156	1366035	GCAACAATGTTGG	x
supercont1.156	1549600	ACAACAATGTTGC	1. Gene AAEL005439 (distance 0, inside)	mical	N
supercont1.1081	86989	ACAACAATGTTGC	x
supercont1.1081	173372	CCAACAATGTTGC	x
supercont1.212	183742	GCATCAATGTTGC	x
supercont1.212	1650732	GCAAGAATGTTGC	x
supercont1.32	419767	GCAACAAAGTTGC	1. Gene AAEL001401 (distance 0, inside)	leucine-rich immune protein	N
supercont1.32	853705	GCAGCAATGTTGC	1. Gene AAEL001396 (distance 0, inside)	mandelate racemase	N
supercont1.32	1151730	GCAACAAAGTTGC	x
supercont1.32	1617872	GCAACAATGTTGC	1. Gene AAEL001418 (distance 708, upstream)		N
supercont1.32	1653729	GCAACAATGCTGC	x
supercont1.32	2966311	GCCACAATGTTGC	1. Gene AAEL001407 (distance 0, inside)	cdk4/6	Y
supercont1.387	361370	GCAACAATGATGC	x
supercont1.228	591575	TCAACAATGTTGC	x
supercont1.228	1056307	GCAACCATGTTGC	x
supercont1.228	1527584	TCAACAATGTTGC	x
supercont1.162	1361374	GCAACAATTTTGC	x
supercont1.628	441902	GAAACAATGTTGC	x
supercont1.628	532492	GCAACAATGTTGC	x
supercont1.148	146567	ACAACAATGTTGC	x
supercont1.148	183853	ACAACAATGTTGC	x
supercont1.148	852563	GCAACAAAGTTGC	x
supercont1.148	1792821	GGAACAATGTTGC	1. Gene AAEL005262 (distance 0, inside)		N
supercont1.838	10212	GCAACACTGTTGC	x
supercont1.838	364019	GCAACAATGTTGT	x
supercont1.44	228305	GCAACTATGTTGC	x
supercont1.44	940747	TCAACAATGTTGC	x
supercont1.44	986214	GCAACAATGTTGC	x
supercont1.44	1349729	GCAACAATGTTGC	x
supercont1.44	1760670	CCAACAATGTTGC	x
supercont1.44	2815408	GCAACATTGTTGC	1. Gene AAEL001848 (distance 0, inside)		Y
supercont1.103	2209238	GCAACAATATTGC	1. Gene AAEL016318 (distance 2775, downstream)		N
supercont1.131	949747	GCAACAATGTTTC	x
supercont1.131	1173805	CCAACAATGTTGC	x
supercont1.131	2014145	GCAATAATGTTGC	x
supercont1.131	2198238	GCAACATTGTTGC	x
supercont1.302	970061	GCAACAATGTCGC	x
supercont1.89	1377123	ACAACAATGTTGC	x
supercont1.287	765571	GCAAAAATGTTGC	x
supercont1.472	441466	GCAACAATGTTCC	1.Gene AAEL010342 (distance 0, inside)	racGTPase-activating protein	N
supercont1.1852	43020	GGAACAATGTTGC	x
supercont1.645	197847	GAAACAATGTTGC	x
supercont1.62	724241	GCAACAATGTTGC	1. Gene AAEL002646 (distance 0, inside)	cytohesin 1,2,3,4	Y
supercont1.62	1979380	GCAACAGTGTTGC	x
supercont1.69	1857582	GCATCAATGTTGC	x
supercont1.77	154873	GCAACAAAGTTGC	x
supercont1.77	483839	GCAACAATGTTGG	x
supercont1.307	1092335	GCAACAATGCTGC	x
supercont1.307	1299289	GCAAAAATGTTGC	1. Gene AAEL008236 (distance 0, inside)	sidestep protein	N
supercont1.1237	187617	GCAACAATGTTTC	x
supercont1.495	277069	GCAAAAATGTTGC	1. Gene AAEL010668 (distance 0, inside)	quinone exidoreductase	Y
supercont1.495	380804	GCAATAATGTTGC	x
supercont1.603	58658	GCAACAATGTTGA	x
supercont1.453	85483	GCAACATTGTTGC	x
supercont1.453	586146	GCAACAATGTTTC	1. Gene AAEL010097 (distance 0, inside)		N
supercont1.743	305310	GCAACAATGATGC	x
supercont1.161	1327603	GCGACAATGTTGC	x
supercont1.672	215095	GCAACAATGGTGC	x
supercont1.266	699582	GCAACAATGTTAC	x
supercont1.266	1094630	TCAACAATGTTGC	x
supercont1.417	1008256	GCAACACTGTTGC	x
supercont1.26	2565848	TCAACAATGTTGC	x
supercont1.26	3083817	TCAACAATGTTGC	x
supercont1.26	3627706	GCAAGAATGTTGC	1. Gene AAEL001227 (distance 0, inside)	sidestep protein	N
supercont1.518	467386	GAAACAATGTTGC	x
supercont1.1243	26763	GCAACAATGTTGC	1. Gene AAEL014739 (distance 0, inside)		Y
supercont1.248	739170	GCAACAATGTTGC	x
supercont1.265	1102221	GCAAGAATGTTGC	1. Gene AAEL007594 (distance 0, inside)		Y
supercont1.265	1164194	GGAACAATGTTGC	x
supercont1.265	1212035	GCAAAAATGTTGC	x
supercont1.710	247711	GCATCAATGTTGC	x
supercont1.16	875780	GCAACAATGTTAC	x
supercont1.16	2971424	GCAACACTGTTGC	x
supercont1.16	3245141	GCAACAATGTTGT	x
supercont1.16	3552563	ACAACAATGTTGC	x
supercont1.496	106917	GCAACAATGGTGC	1. Gene AAEL010681 (distance 553, upstream)	sodium/chloride dependent neurotransmitter transporter	N
supercont1.471	267151	GCGACAATGTTGC	x
supercont1.471	596197	GCAACATTGTTGC	1. Gene AAEL010328 (distance 0, inside)	cAMP-dependent rap1 guanine-nucleotid exchange factor	N
supercont1.391	882490	GCAACAATGCTGC	1. Gene AAEL009357 (distance 0, inside)	myosin v	N
supercont1.779	307368	GCAACAATGTTAC	x
supercont1.20	3914991	GCAAAAATGTTGC	x
supercont1.574	357256	GCAACAATGTTTC	1. Gene AAEL011388 (distance 3344, downstream) 2. Gene AAEL011390 (distance 4423, upstream)		1. N 2. Y
supercont1.284	498801	GCAACAATGTTGT	1. Gene AAEL007817 (distance 0, inside)		N
supercont1.284	660401	GCAACATTGTTGC	x
supercont1.284	674530	GCAACAATGTTGC	x
supercont1.284	685473	GCAACAATGTTGC	x
supercont1.284	697595	GCAACAAAGTTGC	x
supercont1.284	811651	GCAACAATGTTGC	x
supercont1.284	898141	GCAACAATGTTGC	1. Gene AAEL007819 (distance 2117, downstream)		N
supercont1.218	260846	GCAACAATGATGC	x
supercont1.442	36822	GCAAAAATGTTGC	x
supercont1.194	1284615	GCAACAATGTCGC	x
supercont1.17	2688988	GCAACAATGTTTC	1. Gene AAEL000832 (distance 0, inside)	cleavage and polyadenylation specificity factor	N
supercont1.17	2998999	GCAACAAAGTTGC	x
supercont1.17	3163176	GCAACAATGTTGC	x
supercont1.17	3487442	GCAACAATGTTGT	x
supercont1.17	3757751	GCAACAATCTTGC	1. Gene AAEL000851 (distance 0, inside)		N
supercont1.773	214756	GCAACAATATTGC	x
supercont1.73	1520641	GCAACAATGTTGA	x
supercont1.73	1690107	GCAACAATTTTGC	x
supercont1.222	384254	GCAACAGTGTTGC	x
supercont1.222	1415700	GCAACAATGTTGG	x
supercont1.277	675765	GAAACAATGTTGC	x
supercont1.277	1186478	GCAACAATGTTGC	x
supercont1.115	2413447	GCAATAATGTTGC	1. Gene AAEL004347 (distance 1645, downstream)	Eukaryotic translation initiation factor 3	Y
supercont1.259	426393	GCAAAAATGTTGC	1. Gene AAEL007505 (distance 0, inside)	iroquois-clas homeodomain protein irx	Y
supercont1.102	1170507	ACAACAATGTTGC	x
supercont1.245	580198	GCAACAATGTAGC	x
supercont1.245	801465	GCAACAATGATGC	x
supercont1.245	1227396	GCAACAATGTAGC	x
supercont1.896	353334	ACAACAATGTTGC	1. Gene AAEL013691 (distance 520, upstream)		Y
supercont1.149	38574	GCAACAATGTTCC	1. Gene AAEL005285 (distance 0, inside)		Y
supercont1.149	1922598	ACAACAATGTTGC	1. Gene AAEL005284 (distance 0, inside) 2. Gene AAEL005287 (distance 527, upstream)	Receptor tyrosine phosphatase type r2a	1. N 2. Y
supercont1.340	623963	GCAACAATGTTGT	x
supercont1.340	1073993	GTAACAATGTTGC	x
supercont1.340	1129336	GCAACAATGTTGC	x
supercont1.1257	102029	GCAACAATCTTGC	x
supercont1.963	95597	GCAACAAAGTTGC	1. Gene AAEL017012 (distance 0, inside)		N
supercont1.3	6626	GCAACAATGTTGC	x
supercont1.3	2483432	GCAACAATTTTGC	1. Gene AAEL018223 (distance 0, inside)		N
supercont1.3	3793559	TCAACAATGTTGC	x
supercont1.88	925800	GCAACAATGTTAC	1. Gene AAEL003497 (distance 0, inside)	farnesyl-pyrophosphate synthetase	N
supercont1.88	1428536	GCAACATTGTTGC	1. Gene AAEL003491 (distance 0, inside)	proline synthetase associated protein	N
supercont1.414	93153	GCAACAATGTTGC	x
supercont1.746	94497	GCAACATTGTTGC	x
supercont1.1345	52545	GCTACAATGTTGC	1. Gene AAEL014931 (distance 0, inside)	sarm1	N
supercont1.211	24310	GCAACAATCTTGC	x
supercont1.1128	184272	GCAACAATGTTGA	1. Gene AAEL014485 (distance 0, inside)		N
supercont1.1018	36574	GCAACATTGTTGC	x
supercont1.470	145867	GCAAAAATGTTGC	1. Gene AAEL010305 (distance 0, inside)		N
supercont1.470	697333	GCAATAATGTTGC	x
supercont1.105	2459437	GCAACAATTTTGC	x
supercont1.76	458392	GCAACATTGTTGC	1. Gene AAEL003073 (distance 0, inside)	DNA-binding protein	Y
supercont1.76	855303	GCAACAATGTTGT	x
supercont1.125	15468	GAAACAATGTTGC	x
supercont1.125	95075	ACAACAATGTTGC	x
supercont1.125	1306795	GCAACAATGCTGC	1. Gene AAEL004634 (distance 0, inside)	condensin	Y
supercont1.125	1428639	GCATCAATGTTGC	1. Gene AAEL004639 (distance 0, inside)	histone deacetylase	N
supercont1.125	2217713	GCAACAACGTTGC	x
supercont1.1085	156668	GCAACAATGTTGT	x
supercont1.286	1330486	GCAACATTGTTGC	x
supercont1.81	1556105	GCAAGAATGTTGC	x
supercont1.81	2048564	ACAACAATGTTGC	x
supercont1.690	177438	GCAACAATATTGC	x
supercont1.690	447891	GCAACAAAGTTGC	x
supercont1.43	281447	GCAACAATGTTGT	x
supercont1.43	460405	GCAACAATGCTGC	x
supercont1.27	2086878	GCAACAATATTGC	1. Gene AAEL001242 (distance 0, inside)	ribosomal pseudouridine synthase	N
supercont1.27	3703822	GCAACAATGTTGG	x
supercont1.367	461284	GCGACAATGTTGC	x
supercont1.10	420366	GCAACAATTTTGC	1. Gene AAEL000551 (distance 0, inside)		N
supercont1.10	3681618	GCAACAATTTTGC	x
supercont1.756	241631	GCAACAATGGTGC	1. Gene AAEL012893 (distance 0, inside)	Microsomal dipeptidase	N
supercont1.434	43493	GAAACAATGTTGC	x
supercont1.31	972996	GGAACAATGTTGC	x
supercont1.353	247515	GCAACAATGTTGC	1. Gene AAEL008863 (distance 0, inside)	protein regulator of cytokinesis 1	N
supercont1.353	1124601	GCAACCATGTTGC	x
supercont1.267	673197	GCAACAGTGTTGC	x
supercont1.267	992443	GCAACAATGTTTC	x
supercont1.588	355058	GCAATAATGTTGC	x
supercont1.569	168359	ACAACAATGTTGC	x
supercont1.569	595644	ACAACAATGTTGC	1. Gene AAEL011332 (distance 0, inside)	dopamine beta hydroxylase	Y
supercont1.452	235532	GCAATAATGTTGC	x
supercont1.91	166413	GCAACAATGATGC	1. Gene AAEL003575 (distance 0, inside)		N
supercont1.375	437942	GCAACAATATTGC	1. Gene AAEL009172 (distance 0, inside)	ubiquitin ligase E3 alpha	N
supercont1.479	88718	TCAACAATGTTGC	1. Gene AAEL010462 (distance 3269, upstream)		N
supercont1.1139	61733	GGAACAATGTTGC	x
supercont1.1024	242899	GCAACATTGTTGC	x
supercont1.369	137081	GCAACAATGTTAC	1. Gene AAEL009090 (distance 1240, upstream) 2. Gene AAEL018170 (distance 4796, downstream)		1. N 2. N
supercont1.723	537308	GCAACATTGTTGC	1. Gene AAEL017494 (distance 133, downstream)		N
supercont1.1145	65868	GCAACAATGTTGC	x
supercont1.1145	66121	GCAACAATGTGGC	x
supercont1.582	265804	GCAACAATGTTTC	1. Gene AAEL011467 (distance 0, inside)	lipase 1 precursor	N
supercont1.30	618129	GCAACAATGTTTC	x
supercont1.30	3510839	GCAACAGTGTTGC	x
supercont1.940	283058	GCAACAATGCTGC	x
supercont1.740	549505	GCAACAATGTTGA	x
supercont1.3598	48	GCAACATTGTTGC	x
supercont1.738	97973	GCATCAATGTTGC	1. Gene AAEL016825 (distance 3301, downstream)		N
supercont1.738	340304	GCAACTATGTTGC	x
supercont1.289	272423	GCAACAGTGTTGC	x
supercont1.289	515383	GCAACAATGTTAC	x
supercont1.322	863398	GCAATAATGTTGC	x
supercont1.49	3163704	GCAACAATGCTGC	x
supercont1.418	465255	CCAACAATGTTGC	x
supercont1.235	628693	GCAACAAAGTTGC	x
supercont1.420	691963	GCAACAATGTTGG	x
supercont1.759	486664	GCAAGAATGTTGC	1. Gene AAEL012916 (distance 1706, downstream)		N
supercont1.427	899112	GCAACAAAGTTGC	1. Gene AAEL009765 (distance 0, inside)	choline/ethanolamine kinase	Y
supercont1.857	223641	GCATCAATGTTGC	1. Gene AAEL013504 (distance 0, inside)	t-box transcription factor	N
supercont1.1291	168532	GCAGCAATGTTGC	x
supercont1.429	893974	GGAACAATGTTGC	1. Gene AAEL009795 (distance 0, inside)	papilin	N
supercont1.858	237946	GCAACATTGTTGC	x
supercont1.438	955327	GCAACAATATTGC	x
supercont1.104	933042	GCTACAATGTTGC	1. Gene AAEL003999 (distance 5240, downstream)		N
supercont1.56	946517	GTAACAATGTTGC	x
supercont1.64	1914441	CCAACAATGTTGC	1. Gene AAEL002684 (distance 0, inside)	dachshund	N
supercont1.64	2370467	ACAACAATGTTGC	x
supercont1.64	2456278	GCAAAAATGTTGC	x
supercont1.798	137881	GCTACAATGTTGC	x
supercont1.389	411154	GCAACAGTGTTGC	x
supercont1.143	301798	GAAACAATGTTGC	x
supercont1.143	1073002	ACAACAATGTTGC	x
supercont1.143	2111891	GCAACATTGTTGC	x
supercont1.478	551126	ACAACAATGTTGC	x
supercont1.4	805407	GCAATAATGTTGC	x
supercont1.4	1158488	ACAACAATGTTGC	x
supercont1.4	1347517	GCAACATTGTTGC	x
supercont1.4	1915463	GCAACAATCTTGC	x
supercont1.4	2130040	TCAACAATGTTGC	1. Gene AAEL017871 (distance 918, upstream)		N
supercont1.4	2178932	GCGACAATGTTGC	x
supercont1.4	3063700	GCAAAAATGTTGC	x
supercont1.991	231256	GCAACACTGTTGC	1. Gene AAEL014035 (distance 0, inside)	Suppressor of actin	N
supercont1.642	471557	GCAACATTGTTGC	x
supercont1.201	424977	ACAACAATGTTGC	1. Gene AAEL006335 (distance 734, downstream)		N
supercont1.201	513432	GCAGCAATGTTGC	x
supercont1.201	1699575	GCAACAATGTTGT	x
supercont1.280	1408809	TCAACAATGTTGC	x
supercont1.241	1277237	GCAACAATGTTCC	x
supercont1.419	396580	GCAACATTGTTGC	x
supercont1.419	820915	GCAACAATCTTGC	x
supercont1.123	1414194	TCAACAATGTTGC	1. Gene AAEL004559 (distance 5094, downstream)	synaptosomal associated protein	N
supercont1.1565	1403	GCAACAATATTGC	x
supercont1.15	597620	GCAACAATGTTAC	x
supercont1.15	2562068	ACAACAATGTTGC	x
supercont1.290	291141	GCAATAATGTTGC	1. Gene AAEL007930 (distance 0, inside)	sugar transporter	N
supercont1.290	448764	GCAACAATGTTGC	x
supercont1.316	942912	GCAACAATATTGC	x
supercont1.765	43626	GGAACAATGTTGC	x
supercont1.374	263605	GCAAAAATGTTGC	x
supercont1.24	94004	GCAACAAAGTTGC	x
supercont1.24	1348606	GCAACAATGTTGT	x
supercont1.24	3875569	GCAACAATGTTGT	x
supercont1.116	265548	TCAACAATGTTGC	x
supercont1.116	795939	GCAACAATGATGC	x
supercont1.663	363601	GCAACAATGTAGC	x
supercont1.1017	23823	GCAACAACGTTGC	x
supercont1.84	1049590	GCAACAATCTTGC	x
supercont1.84	1889641	GCAACAATTTTGC	x
supercont1.1385	25284	GCAACAATGTTGA	x
supercont1.314	20663	GCAATAATGTTGC	x
supercont1.134	590494	GCAACATTGTTGC	x
supercont1.134	1496863	GCAACAAAGTTGC	x
supercont1.134	2121595	GCAACAAAGTTGC	x
supercont1.82	100138	GCAACAGTGTTGC	x
supercont1.1155	149605	GCAATAATGTTGC	x
supercont1.41	306539	GCATCAATGTTGC	x
supercont1.41	1442433	ACAACAATGTTGC	x
supercont1.568	614999	GCAACAATGTTCC	x
supercont1.451	61752	GCACCAATGTTGC	1. Gene AAEL017263 (distance 0, inside)		N
supercont1.451	179079	GCAACAATGTAGC	x
supercont1.268	628814	CCAACAATGTTGC	1. Gene AAEL007632 (distance 0, inside)	myosin light chain kinase	N
supercont1.140	795740	GCAACCATGTTGC	x
supercont1.726	625361	GCAAAAATGTTGC	x
supercont1.1097	44589	GCGACAATGTTGC	1. Gene AAEL014392 (distance 0, inside)		N
supercont1.1097	218834	GCAACAATGTTCC	x
supercont1.204	650932	GCAACAATGTTTC	x
supercont1.204	663282	GCAAGAATGTTGC	x
supercont1.675	597474	GCAACAATGTTCC	1. Gene AAEL012281 (distance 2803, downstream)		N
supercont1.63	141185	GCAACATTGTTGC	1. Gene AAEL002676 (distance 0, inside)	angiotensin-converting enzyme	Y
supercont1.63	491235	GCAACAAAGTTGC	x
supercont1.63	494079	GCAACAATGCTGC	x
supercont1.63	780258	GCAACATTGTTGC	x
supercont1.63	1171614	GAAACAATGTTGC	x
supercont1.306	823385	GCAACAATGCTGC	1. Gene AAEL008205 (distance 924, upstream)		N
supercont1.179	1425058	GCAACAATCTTGC	1. Gene AAEL005910 (distance 4977, upstream) 2. Gene AAEL005900 (distance 966, downstream)		1. N 2. Y
supercont1.97	1193201	GCAACAATCTTGC	x
supercont1.119	1361212	GCAACATTGTTGC	x
supercont1.119	1764170	GCAACAATGTTGT	x
supercont1.192	1253767	GCAACAATTTTGC	1. Gene AAEL018112 (distance 0, inside)		N
supercont1.910	155083	GCAACAATGTTGT	x
supercont1.55	2729846	GCAACAATGTTCC	x
supercont1.48	10815	GCAATAATGTTGC	1. Gene AAEL002055 (distance 1958, downstream)	neuroendocrine protein 7b2	N
supercont1.48	1446741	GAAACAATGTTGC	x
supercont1.48	2847130	GGAACAATGTTGC	x
supercont1.597	179575	GCAGCAATGTTGC	1. Gene AAEL011643 (distance 0, inside)	homothorax homeobox protein	N
supercont1.426	1066390	GCAATAATGTTGC	x
supercont1.657	406350	GCAACAATGATGC	1. Gene AAEL018232 (distance 0, inside)		N
supercont1.992	261110	GCAACAATATTGC	x
supercont1.288	735598	GCAACAATATTGC	1. Gene AAEL007900 (distance 2823, downstream) 2. Gene AAEL007901 (distance 3591, downstream)		1. N 2. N
supercont1.240	1180496	GCAAGAATGTTGC	x
supercont1.240	1566928	GCAACAATATTGC	x
supercont1.122	959910	GCAACAAAGTTGC	x
supercont1.894	372157	GCAACACTGTTGC	x
supercont1.351	552865	GCAACATTGTTGC	x
supercont1.1658	21507	GCTACAATGTTGC	1. Gene AAEL015246 (distance 0, inside)	Eukaryotic translation initiation factor 2C	N
supercont1.214	694913	GCAACAATGATGC	x
supercont1.377	964294	GCAACAATATTGC	1. Gene AAEL009188 (distance 9323, upstream)		N
supercont1.872	247277	GCAACATTGTTGC	x
supercont1.75	2286028	TCAACAATGTTGC	x
supercont1.160	2084753	GCAACAATTTTGC	x
supercont1.296	238156	GCAACAATGATGC	x
supercont1.236	857799	GCAACAATCTTGC	x
supercont1.236	1011595	GCAAAAATGTTGC	1. Gene AAEL007102 (distance 2111, upstream)		N
supercont1.1	1316430	GCAACAATGTTGC	x
supercont1.1	1316683	GCAACAATGTGGC	x
supercont1.1069	179099	GCAATAATGTTGC	x
supercont1.843	58838	GCAACAATATTGC	x
supercont1.1263	118516	GCAACAATGTTGC	x
supercont1.526	790356	GCAACATTGTTGC	x
supercont1.938	116170	GGAACAATGTTGC	x
supercont1.630	111239	GCAACAAAGTTGC	x
supercont1.152	906826	GCGACAATGTTGC	x
supercont1.705	248109	GCAACAATGTTCC	x
supercont1.618	337869	GCAACATTGTTGC	x
supercont1.573	521490	GCAACAATGTTTC	1. Gene AAEL011375 (distance 233, upstream)	trypsin	N
supercont1.954	24941	GCAAAAATGTTGC	x
supercont1.172	536937	TCAACAATGTTGC	1. Gene AAEL018531 (distance 0, inside)		Y
supercont1.172	581381	GCAACAATGTTGC	1. Gene AAEL018531 (distance 0, inside)		Y
supercont1.172	896198	GCCACAATGTTGC	1. Gene AAEL005736 (distance 2866, upstream)		N
supercont1.188	658463	GCACCAATGTTGC	x
supercont1.685	295604	TCAACAATGTTGC	x
supercont1.440	826614	GCAACAATGTTTC	x
supercont1.440	837640	GCAACAATGTTTC	x
supercont1.83	2294038	GCAACAATGTTCC	x
supercont1.1074	44706	GCAACAATGTTTC	x
supercont1.251	1050230	GCACCAATGTTGC	1. Gene AAEL007369 (distance 0, inside)	even skipped	N
supercont1.251	1086454	GCGACAATGTTGC	x
supercont1.25	984906	GCAACAATGCTGC	x
supercont1.25	1129963	GCAATAATGTTGC	x
supercont1.25	1638615	GCAAGAATGTTGC	1. Gene AAEL001221 (distance 1293, downstream)	or69	N
supercont1.25	2099537	GCAAGAATGTTGC	1. Gene AAEL001207 (distance 0, inside)		N
supercont1.1555	45441	GAAACAATGTTGC	x
supercont1.1555	57347	GCAACAATGCTGC	x
supercont1.223	1341288	GCAACAATGTTGT	x
supercont1.136	701683	GCAACAATGTGGC	1. Gene AAEL004964 (distance 0, inside)		Y
supercont1.269	349807	GCAACATTGTTGC	x
supercont1.897	55953	GCAACAATGTTGC	x
supercont1.1207	143070	GCAACAATATTGC	x
supercont1.113	262512	GCGACAATGTTGC	x
supercont1.983	165812	GCAACAATTTTGC	x
supercont1.270	889282	GCAAGAATGTTGC	x
supercont1.270	901464	GCAAGAATGTTGC	x
supercont1.66	926511	GCAACACTGTTGC	x
supercont1.66	1227036	GCAACATTGTTGC	x
supercont1.66	2437629	GCAACATTGTTGC	x
supercont1.181	59331	GCAACAATGTTGT	x
supercont1.95	1474426	GCTACAATGTTGC	1. Gene AAEL003713 (distance 0, inside)	leucine-rich transmembrane protein	Y
supercont1.95	1861456	GAAACAATGTTGC	x
supercont1.95	1862359	GAAACAATGTTGC	x
supercont1.347	622624	GCAACAGTGTTGC	x
supercont1.1733	3110	GCAACAATGTTGT	x
supercont1.902	158832	GCAACAATGATGC	x
supercont1.491	27536	GCAGCAATGTTGC	x
supercont1.491	297795	GCAACAATGTTGG	x
supercont1.22	1952237	GCAACAATGTTTC	x
supercont1.431	56019	ACAACAATGTTGC	x
supercont1.431	57505	GCAACAATGTTTC	x
supercont1.431	80699	GCAACATTGTTGC	x
supercont1.431	679063	GCATCAATGTTGC	x
supercont1.634	81289	GCATCAATGTTGC	1. Gene AAEL011940 (distance 0, inside)		N
supercont1.584	626859	GCAACAATGTTGC	x
supercont1.482	562053	GCAACATTGTTGC	x
supercont1.450	721413	GCAACAATGTTGA	1. Gene AAEL010059 (distance 0, inside)	bacterial-type ABC transport ATP-binding subunit	N
supercont1.460	780924	GCAACAATGTCGC	1. Gene AAEL010200 (distance 0, inside)		N
supercont1.460	832479	CCAACAATGTTGC	1. Gene AAEL010200 (distance 0, inside)		N
supercont1.363	404800	GCAACAATTTTGC	x
supercont1.398	4454	GCAACAATGTTCC	1. Gene AAEL009470 (distance 2693, downstream)		N
supercont1.834	266028	GCAAAAATGTTGC	x
supercont1.692	548665	GCAACAATGATGC	x
supercont1.1391	45036	GCAACATTGTTGC	1. Gene AAEL015000 (distance 0, inside)		Y
supercont1.110	90874	GCAACAATGTTGT	1. Gene AAEL004204 (distance 0, inside) 2. Gene AAEL004217 (distance 940, upstream)		1. N 2. Y
supercont1.110	95266	GCAACAATGTTGT	1. Gene AAEL004204 (distance 867, upstream) 2. Gene AAEL004217 (distance 5299, upstream)		1. N 2. Y
supercont1.9	3565275	GCAATAATGTTGC	1. Gene AAEL000486 (distance 0, inside)	Chaperonin	N
supercont1.9	4625225	GCAACAATGGTGC	x
supercont1.555	65506	GCAATAATGTTGC	x
supercont1.555	738004	TCAACAATGTTGC	1. Gene AAEL018213 (distance 815, upstream)		N
supercont1.437	571354	GCAACAGTGTTGC	1. Gene AAEL017651 (distance 904, downstream) 2. Gene AAEL017872 (distance 3765, upstream)		1. N 2. N
supercont1.213	1242855	GCAATAATGTTGC	x
supercont1.535	702922	GCAACAATGTTGT	x
supercont1.661	555195	GCGACAATGTTGC	x
supercont1.155	1531419	GCAACAATGTTTC	x
supercont1.155	1942014	TCAACAATGTTGC	x
supercont1.203	47000	ACAACAATGTTGC	x
supercont1.279	678743	GCAACAAAGTTGC	x
supercont1.109	95856	GCAACAATGTGGC	x
supercont1.109	100548	GCAACAATGTTGC	x
supercont1.109	100801	GCAACAATGTGGC	x
supercont1.109	1136008	GCAACAATGTTGT	1. Gene AAEL004162 (1986, upstream)		N
supercont1.7	1380064	GCAAAAATGTTGC	x
supercont1.7	1844290	GCAACAATATTGC	x
supercont1.7	2124316	TCAACAATGTTGC	x
supercont1.7	2206733	TCAACAATGTTGC	x
supercont1.182	1356730	GCTACAATGTTGC	1. Gene AAEL005960 (distance 0, inside)		Y
supercont1.182	1436757	GCAAAAATGTTGC	1. Gene AAEL005964 (distance 1629, downstream)		N
supercont1.58	542036	GCAACATTGTTGC	x
supercont1.58	554256	GCAACATTGTTGC	x
supercont1.58	2382077	GCAACAATCTTGC	x
supercont1.166	1058892	GCAACAATGTTGT	x
supercont1.166	1600952	CCAACAATGTTGC	x
supercont1.2	1598279	GCAACAGTGTTGC	x
supercont1.2	3441876	ACAACAATGTTGC	x
supercont1.2	5093404	GCAACAAGGTTGC	1. Gene AAEL000141 (distance 0, inside)		N
supercont1.224	327206	CCAACAATGTTGC	x
supercont1.224	479202	GCAATAATGTTGC	1. Gene AAEL006863 (distance 0, inside)		N
supercont1.224	643928	GCAACAATGTTGC	2. Gene AAEL006876 (distance 0, inside)		N
supercont1.224	734076	GCAACATTGTTGC	x
supercont1.1190	5123	GCAATAATGTTGC	x
supercont1.624	253712	GCAAAAATGTTGC	x
supercont1.469	484707	GCAACAATGTTGC	x
supercont1.469	542133	GCAAAAATGTTGC	x
supercont1.35	147604	GCAACAATCTTGC	1. Gene AAEL001529 (distance 0, inside)		N
supercont1.35	1596587	GCATCAATGTTGC	x
supercont1.121	741893	GCAAGAATGTTGC	x
supercont1.548	194186	GCAAAAATGTTGC	x
supercont1.585	164357	GCAACAATGTTGC	1. Gene AAEL011506 (distance 0, inside)		N
supercont1.171	1917022	GCAACAATGTTGA	1. Gene AAEL005723 (distance 3436,upstream) 2. Gene AAEL005725 (distance 2679, downstream)		1. N 2. N
supercont1.177	1827753	GGAACAATGTTGC	1. Gene AAEL005862 (distance 0, inside)		N
supercont1.189	115258	GCAAAAATGTTGC	1. Gene AAEL006091 (distance 0, inside)		Y
supercont1.304	192993	GCAACAAAGTTGC	1. Gene AAEL008184 (distance 9985, upstream)		N
supercont1.975	164508	GCAACAATCTTGC	x
supercont1.975	167718	GCAACAATGCTGC	x
supercont1.378	470717	ACAACAATGTTGC	x
supercont1.378	713617	GCAACAAAGTTGC	x
supercont1.65	1421103	GCAACAATGTTGA	x
supercont1.65	1560408	GCAACAATTTTGC	x
supercont1.65	2059707	GCAATAATGTTGC	x
supercont1.1459	77701	GCAGCAATGTTGC	x
supercont1.135	492419	GCAACAATGTTGT	x
supercont1.135	1508295	GCAACAATGTGGC	1. Gene AAEL004937 (distance 6458, downstream)		N
supercont1.845	422709	GCAACTATGTTGC	x
supercont1.741	267901	GCAACATTGTTGC	x
supercont1.94	321307	GCAACAATGTTGG	x
supercont1.94	2092792	GCAACAATGTGGC	x
supercont1.94	2657736	GCAACAATGTTGC	x
supercont1.129	2233134	GCAACAATGTTGT	1. Gene AAEL004741 (distance 0, inside)	aquaporin transporter	N
supercont1.50	805765	GCAACATTGTTGC	1. Gene AAEL002160 (distance 0, inside)		N
supercont1.50	932346	GCAACAATGCTGC	x
supercont1.50	2927913	TCAACAATGTTGC	x
supercont1.50	2967984	GCAAGAATGTTGC	x
supercont1.180	262262	GCGACAATGTTGC	x
supercont1.46	2063785	GCAACAATGTTCC	x
supercont1.449	683416	GCAACAATGTTTC	1. Gene AAEL010050 (distance 0, inside)		Y
supercont1.70	792404	GCAACAATCTTGC	1. Gene AAEL002877 (distance 0, inside)		N
supercont1.70	905308	GCAACAAAGTTGC	x
supercont1.70	1423921	GCAAAAATGTTGC	1. Gene AAEL002879 (distance 0, inside)		N
supercont1.70	2153820	GCAAAAATGTTGC	x
supercont1.2371	2197	GCAACATTGTTGC	x
supercont1.253	794706	GAAACAATGTTGC	1. Gene AAEL007393 (distance 0, inside)		N
supercont1.253	1533561	GCAACAATGTTCC	x
supercont1.1258	67091	GCAACAATGCTGC	1. Gene AAEL014760 (distance 0, inside)		Y
supercont1.1108	188072	GCAACAGTGTTGC	x
supercont1.261	1112672	GCAACAATGTTTC	x
supercont1.261	1384268	TCAACAATGTTGC	1. Gene AAEL007524 (distance 10199, upstream)		N
supercont1.1068	49637	GCAACAATGTTGT	1. Gene AAEL014318 (distance 0, inside)		N
supercont1.616	44793	GCAATAATGTTGC	1. Gene AAEL011818 (distance 3858, downstream)		N
supercont1.262	522468	GCAACAATCTTGC	x
supercont1.368	478424	GCAATAATGTTGC	x
supercont1.348	1105099	GCGACAATGTTGC	x
supercont1.57	1128536	GAAACAATGTTGC	x
supercont1.57	1491027	GCAACAATTTTGC	x
supercont1.57	2091516	GCAACAGTGTTGC	1. Gene AAEL002456 (distance 0, inside)		N
supercont1.475	474553	GCAACAATGTTGT	x
supercont1.475	684272	GCAACAATCTTGC	x
supercont1.1379	124455	ACAACAATGTTGC	x
supercont1.371	794118	GCAACAATGTTGG	x
supercont1.1266	3599	GCAACAATGTTTC	x
supercont1.541	360228	GCAACAATGTTGC	1. Gene AAEL011102 (distance 6208, upstream)		N
supercont1.1114	176775	TCAACAATGTTGC	x
supercont1.142	1237351	GCAACATTGTTGC	x
supercont1.142	1245590	GCAACAATGTTGC	x
supercont1.142	1368337	GAAACAATGTTGC	x
supercont1.350	1039987	GCAACAATGTTGA	x
supercont1.23	123604	GCATCAATGTTGC	1. Gene AAEL001148 (distance 0, inside)		Y
supercont1.23	1560212	GCAACAATCTTGC	x
supercont1.281	257491	GCAACATTGTTGC	x
supercont1.281	1114822	GCAACAATCTTGC	x
supercont1.762	427425	GCAACAATGTTGC	x
supercont1.395	810065	ACAACAATGTTGC	x
supercont1.1067	75789	GCAACAAAGTTGC	1. Gene AAEL014313 (distance 0, inside)		Y
supercont1.14	123430	GAAACAATGTTGC	x
supercont1.14	140919	GCAATAATGTTGC	x
supercont1.14	2658368	GCAAAAATGTTGC	x
supercont1.14	3292156	GCAACAAGGTTGC	1. Gene AAEL000691 (distance 0, inside)		N
supercont1.579	76785	GCAACAATGTTGG	1. Gene AAEL011417 (distance 0, inside)		Y
supercont1.321	118515	GCAACAATGTTGC	x
supercont1.321	1249260	GCAACAATGTTCC	x
supercont1.170	1099795	GCAACAATTTTGC	1. Gene AAEL005685 (distance 0, inside)		N
supercont1.334	406836	GCAACAATGTTGC	x
supercont1.388	324133	GCAACAATCTTGC	x
supercont1.311	597565	GCAACAATGTTGG	x
supercont1.1072	187482	GCGACAATGTTGC	x
supercont1.500	79630	GCAAAAATGTTGC	x
supercont1.118	1278604	CCAACAATGTTGC	x
supercont1.943	308610	GCAAAAATGTTGC	x
supercont1.40	1174172	GCAACAATGTTGG	x
supercont1.40	1355844	GCAACAATGTGGC	1. Gene AAEL017229 (distance 0, inside)		N
supercont1.40	2033063	GCAACAACGTTGC	1. Gene AAEL016144 (distance 1179, downstream)		N
supercont1.40	2290218	ACAACAATGTTGC	x
supercont1.40	2533311	GCAACATTGTTGC	x
supercont1.40	3042776	GCAACAAAGTTGC	x
supercont1.976	286964	GCAACAATGATGC	x
supercont1.34	259736	GCAACAATGTTCC	1. Gene AAEL001493 (distance 1662, downstream)		N
supercont1.34	507353	GCAACAATGTTGG	1. Gene AAEL001477 (distance 0,inside)		N
supercont1.34	1542512	GCATCAATGTTGC	x
supercont1.34	1655047	GCAACAATATTGC	1. Gene AAEL001497 (distance 0, inside)		N
supercont1.34	2027548	GCAACAATGTTAC	1. Gene AAEL001483 (distance 6084, downstream)		Y
supercont1.34	3387049	GCAACAGTGTTGC	x
supercont1.736	141166	GCAACAAAGTTGC	x
supercont1.736	226616	GCAACAAAGTTGC	x
supercont1.225	31907	GAAACAATGTTGC	x
supercont1.8	3144115	GCAACAATGATGC	x
supercont1.8	3252343	GAAACAATGTTGC	x
supercont1.408	346903	ACAACAATGTTGC	x
supercont1.408	936646	GCAACAGTGTTGC	x
