# Supplementary material for: Examination of the genetic basis for sexual dimorphism in the Aedes aegypti (dengue vector mosquito) pupal brain
Source: Biol Sex Differ. 2014 Oct 21;5:10. doi: 10.1186/s13293-014-0010-x (PMC4342991; doi:10.1186/s13293-014-0010-x)
Supplement: Additional file 3: — Genes corresponding to KEGG pathways that are significantly over-represented among DETs significantly upregulated in females or males. Gene numbers and descriptions for genes corresponding to each significant (p < 0.05) KEGG pathway are indicated. File format: Excel spreadsheet (XLSX). [file s13293-014-0010-x-S3.xlsx]

## Sheet: Females
Pathways Upregulated in Females
Proteasome
Gene	Description
AAEL000270	26S proteasome regulatory subunit 7, psd7
AAEL002401	proteasome subunit beta type
AAEL002508	26S protease regulatory subunit 6a
AAEL002906	26S proteasome regulatory subunit rpn2
AAEL003871	proteasome subunit alpha type
AAEL006315	26S proteasome regulatory subunit rpn1
AAEL010087	proteasome subunit alpha type
AAEL012122	26S proteasome regulatory subunit S3
AAEL012419	26S proteasome subunit S9
AAEL013089	proteasome subunit alpha type
AAEL013236	proteasome subunit beta type 5,8
AAEL014325	proteasome regulatory subunits
AAEL014915	26S proteasome subunit
AAEL015007	proteasome subunit alpha type
Glycosphingolipid biosynthesis
Gene	Description
AAEL004575	beta-galactosidase
AAEL004582	beta-galactosidase
AAEL004661	beta-hexosaminidase
AAEL004931	beta-hexosaminidase b
Glycan degradation
Gene	Description
AAEL004575	beta-galactosidase
AAEL004582	beta-galactosidase
AAEL004661	beta-hexosaminidase
AAEL004931	beta-hexosaminidase b
AAEL005763	lysosomal alpha-mannosidase
Glycosaminoglycan degradation
Gene	Description
AAEL000933	hypothetical protein
AAEL004575	beta-galactosidase
AAEL004582	beta-galactosidase
AAEL004661	beta-hexosaminidase
AAEL004931	beta-hexosaminidase b
Glycine, serine and threonine metabolism
Gene	Description
AAEL000640	alanine-glyoxylate aminotransferase
AAEL001100	phosphoserine phosphatase
AAEL005336	d-3-phosphoglycerate dehydrogenase
AAEL010276	aminomethyltransferase
AAEL012578	phosphoserine aminotransferase

## Sheet: Males
Pathways Upregulated in Males
Oxidative Phosphorylation
Gene	Description
AAEL006509	hypothetical protein
AAEL000138	NADH dehydrogenase
AAEL000182	hypothetical protein
AAEL001210	NADH ubiquinone oxidoreductase subunit
AAEL001865	hypothetical protein
AAEL002504	ATP synthase delta chain, mitochondrial
AAEL002737	cytochrome c oxidase, subunit VIIC
AAEL002825	NADH:ubiquinone dehydrogenase
AAEL003011	NADH dehydrogenase
AAEL003234	cytochrome c oxidase, subunit VIA
AAEL005143	ubiquinone binding protein
AAEL005269	ubiquinol-cytochrome c reductase complex core protein
AAEL005508	NADH-ubiquinone oxidoreductase 24 kda subunit
AAEL007054	NADH dehydrogenase
AAEL007868	ubiquinol-cytochrome c reductase complex 14 kd
AAEL008848	ATP synthase gamma subunit
AAEL008887	cytochrome c oxidase,-subunit VIb
AAEL009078	NADH-ubiquinone oxidoreductase sgdh
AAEL009414	NADH-ubiquinone oxidoreductase 39 kda
AAEL010230	NADH:ubiquinone dehydrogenase
AAEL010330	succinate dehydrogenase
AAEL010519	succinate dehydrogenase
AAEL010611	hypothetical protein
AAEL011689	acyl carrier protein precursor
AAEL011992	NADH:ubiquinone dehydrogenase
AAEL012552	NADH-ubiquinone oxidoreductase
AAEL012819	vacuolar ATP synthase subunit g
AAEL013744	NADH:ubiquinone dehydrogenase
AAEL013960	hypothetical protein
AAEL014889	NADH:ubiquinone dehydrogenase
Alanine, aspartate and glutamate metabolism
Gene	Description
AAEL003161	adenylosuccinate synthetase
AAEL005422	pyrroline-5-carboxylate dehydrogenase
AAEL008512	d-amino acid oxidase
AAEL008559	glutaminase
AAEL009510	glucosamine-fructose-6-phosphate aminotransferase
AAEL009872	alanine aminotransferase
AAEL011981	glutamate decarboxylase
AAEL012674	d-amino acid oxidase
AAEL013458	glutamine synthetase 1, 2 (glutamate-amonia ligase)
Porphyrin and chlorophyll metabolism
Gene	Description
AAEL001978	uroporphyrinogen iii synthase
AAEL005415	ferrochelatase
AAEL007787	5-aminolevulinic acid synthase
AAEL010321	porphobilinogen deaminase
AAEL014630	cytochrome C1 heme lyase
Citrate cycle (TCA cycle)
Gene	Description
AAEL000314	malate dehydrogenase
AAEL005308	pyruvate dehydrogenase
AAEL008167	aspartate ammonia lyase
AAEL010143	isocitrate dehydrogenase
AAEL010330	succinate dehydrogenase
AAEL010519	succinate dehydrogenase
AAEL010814	isocitrate dehydrogenase
Pyruvate metabolism
Gene	Description
AAEL005308	pyruvate dehydrogenase
AAEL000321	acetyl-coa synthetase
AAEL000314	malate dehydrogenase
AAEL006307	acetyl-coa carboxylase
AAEL015010	acetyl-coa synthetase
AAEL005790	malic enzyme

## Sheet: Common
Common Pathways
Ribosome
Gene	Description
AAEL000010	ribosomal protein L36, putative
AAEL000032	40S ribosomal protein S6
AAEL000068	ribosomal protein S25, putative
AAEL000529	conserved hypothetical protein
AAEL000823	ribosomal protein L35A, putative
AAEL000987	60S ribosomal protein L8
AAEL001488	ribosomal protein L15
AAEL001759	40S ribosomal protein S9
AAEL002047	40S ribosomal protein S10
AAEL002372	40S ribosomal protein S11
AAEL002534	60S ribosomal protein L10
AAEL002832	40S ribosomal protein S26
AAEL003396	60S ribosomal protein L32
AAEL003427	40S ribosomal protein S16
AAEL003530	acidic ribosomal protein P1, putative
AAEL003582	ribosomal protein S15p/S13e
AAEL003942	60S ribosomal protein L44 L41, putative
AAEL004151	conserved hypothetical protein
AAEL004175	40S ribosomal protein S17
AAEL004325	60S ribosomal protein L5
AAEL005085	60S ribosomal protein L30
AAEL005097	cold induced protein (BnC24A), putative
AAEL005129	40S ribosomal protein S30
AAEL005266	40S ribosomal protein S14
AAEL005451	60S ribosomal protein L38
AAEL005629	ribosomal protein L35, putative
AAEL005638	conserved hypothetical protein
AAEL005817	60S ribosomal protein L26
AAEL005901	40S ribosomal protein S3a
AAEL006511	ubiquitin
AAEL006698	60S ribosomal protein L31
AAEL006785	60S ribosomal protein L18a
AAEL006860	ribosomal protein S28, putative
AAEL007699	60S ribosomal protein L9
AAEL007715	60S ribosomal protein L21
AAEL007771	60S ribosomal protein L22
AAEL007824	ribosomal protein S29, putative
AAEL008083	40S ribosomal protein SA
AAEL008103	40S ribosomal protein S8
AAEL008188	60S ribosomal protein L6
AAEL008192	40S ribosomal protein S3
AAEL008329	60S ribosomal protein L24
AAEL008353	ribosomal protein L28, putative
AAEL008481	60S ribosomal protein L18
AAEL009151	40S ribosomal protein S8
AAEL009341	ribosomal protein L34, putative
AAEL009496	40S ribosomal protein S7
AAEL009506	40S ribosomal protein S20
AAEL009653	40S ribosomal protein S30
AAEL009747	40S ribosomal protein S18
AAEL009825	60S ribosomal protein L13a
AAEL009994	60S ribosomal protein L4
AAEL010168	40S ribosomal protein S2
AAEL010299	40S ribosomal protein S12
AAEL010756	40S ribosomal protein S19
AAEL010821	60S acidic ribosomal protein P0
AAEL011447	60S ribosomal protein L14
AAEL011471	60S ribosomal protein L17
AAEL011587	ribosomal protein L27, putative
AAEL011656	40S ribosomal protein S15
AAEL012585	60S ribosomal protein L7
AAEL012681	60S ribosomal protein L24
AAEL012686	ribosomal protein S12, putative
AAEL012733	60S ribosomal protein L19
AAEL012944	60S ribosomal protein L11
AAEL013097	60S ribosomal protein L23
AAEL013221	60S ribosomal protein L10a
AAEL013272	60S ribosomal protein L37a
AAEL013536	ubiquitin (ribosomal protein L40)
AAEL013625	40S ribosomal protein S5
AAEL014292	40S ribosomal protein S24
AAEL014562	60S ribosomal protein L12
AAEL014583	60S acidic ribosomal protein P2
Spliceosome
Gene	Description
AAEL000394	U2 small nuclear ribonucleoprotein, putative
AAEL000475	conserved hypothetical protein
AAEL000875	conserved hypothetical protein
AAEL001216	DEAD box ATP-dependent RNA helicase
AAEL001317	DEAD box ATP-dependent RNA helicase
AAEL001363	small nuclear ribonucleoprotein Sm D1, putative
AAEL001382	small nuclear ribonucleoprotein sm d1
AAEL001618	ATP-dependent RNA helicase
AAEL001657	DEAD box ATP-dependent RNA helicase
AAEL001716	THO complex subunit 2 (Tho2)
AAEL001827	ubiquitin specific protease 39 and snrnp assembly factor
AAEL001945	conserved hypothetical protein
AAEL001971	conserved hypothetical protein
AAEL002083	DEAD box ATP-dependent RNA helicase
AAEL002563	nuclear matrix protein
AAEL002709	spliceosomal protein sap
AAEL003352	ribosomal protein l7ae
AAEL003477	peptidyl-prolyl cis-trans isomerase h, ppih
AAEL003605	U2 small nuclear ribonucleoprotein, putative
AAEL003695	conserved hypothetical protein
AAEL003985	small nuclear ribonucleoprotein, core, putative
AAEL004232	pre-mRNA splicing factor prp17
AAEL004355	conserved hypothetical protein
AAEL004415	fuse-binding protein-interacting repressor siahbp1
AAEL004419	ATP-dependent RNA helicase
AAEL004848	small nuclear ribonucleoprotein, core, putative
AAEL004886	rbm25 protein
AAEL005025	U1 small nuclear ribonucleoprotein, putative
AAEL005114	RNA and export factor binding protein
AAEL005355	small nuclear ribonucleoprotein sm
AAEL005880	conserved hypothetical protein
AAEL005909	splicing factor SC35, putative
AAEL006075	WD-repeat protein
AAEL006401	mitosis protein dim1
AAEL006688	conserved hypothetical protein
AAEL006713	U2 snrnp auxiliary factor, small subunit
AAEL006725	U2 small nuclear ribonucleoprotein, putative
AAEL006748	ss-DNA binding protein 12RNP2 precursor, putative
AAEL006840	U2 small nuclear ribonucleoprotein a
AAEL007061	cyclophilin
AAEL007203	conserved hypothetical protein
AAEL007239	conserved hypothetical protein
AAEL007273	peptidyl-prolyl cis-trans isomerase e, ppie
AAEL007708	WD-repeat protein
AAEL007790	maternal g10 transcript
AAEL008416	pre-mRNA processing factor
AAEL008719	Sm protein G, putative
AAEL009224	conserved hypothetical protein
AAEL009383	crooked neck protein
AAEL009469	cell division control protein
AAEL009671	snrnp sm protein
AAEL009914	small nuclear ribonucleoprotein sm d2
AAEL009922	conserved hypothetical protein
AAEL009959	pre-mRNA splicing factor prp8
AAEL010003	splicesome protein, putative
AAEL010013	WD-repeat protein
AAEL010387	pre-mRNA splicing factor
AAEL010588	striatin, putative
AAEL010600	hypoxia associated factor
AAEL010732	ATP-dependent RNA helicase
AAEL010787	DEAD box ATP-dependent RNA helicase
AAEL010837	conserved hypothetical protein
AAEL011101	conserved hypothetical protein
AAEL011187	U520
AAEL011233	SM protein G, putative
AAEL011251	RNA binding motif protein
AAEL011433	small nuclear ribonucleoprotein sm d3
AAEL011534	ATP-dependent RNA helicase
AAEL011535	WD-repeat protein
AAEL011733	transcription elongation regulator 1 (ca150)
AAEL011745	trisn small nuclear ribonucleoprotein, putative
AAEL012045	gar2, putative
AAEL012111	conserved hypothetical protein
AAEL012276	survival motor neuron protein
AAEL012348	splicing factor 3a
AAEL012621	arginine/serine-rich splicing factor
AAEL012656	U2 small nuclear ribonucleoprotein a
AAEL013061	SM protein G, putative
AAEL013736	conserved hypothetical protein
AAEL013795	spliceosome associated protein
AAEL013818	spliceosome associated protein
AAEL013948	peptidyl-prolyl cis-trans isomerase e, ppie
AAEL013985	DEAD box ATP-dependent RNA helicase
AAEL014071	conserved hypothetical protein
AAEL014169	small nuclear ribonucleoprotein, core, putative
AAEL014295	conserved hypothetical protein
AAEL014414	DEAD box ATP-dependent RNA helicase
AAEL014528	nuclear protein skip
AAEL014540	hypoxia associated factor
AAEL014582	step ii splicing factor slu7
AAEL014959	heterogeneous nuclear ribonucleoprotein k
AAEL015199	WD-repeat protein
AAEL015585	U1 small nuclear ribonucleoprotein 70 kd
RNA Degradation
Gene	Description
AAEL000478	Sm protein G, putative
AAEL000659	exosome complex exonuclease rrp43 (ribosomal RNA processing protein 43)
AAEL000783	conserved hypothetical protein
AAEL000922	polyribonucleotide nucleotidyltransferase
AAEL001363	small nuclear ribonucleoprotein Sm D1, putative
AAEL001426	poly(a)-specific ribonuclease (deadenylation nuclease)
AAEL001431	hypothetical protein
AAEL001619	conserved hypothetical protein
AAEL001668	enolase
AAEL003800	hypothetical protein
AAEL003985	small nuclear ribonucleoprotein, core, putative
AAEL004813	M-phase phosphoprotein, putative
AAEL004848	small nuclear ribonucleoprotein, core, putative
AAEL005208	conserved hypothetical protein
AAEL005355	small nuclear ribonucleoprotein sm
AAEL005356	poly a polymerase
AAEL005388	conserved hypothetical protein
AAEL005851	exosome complex exonuclease rrp42 (ribosomal RNA processing protein 42)
AAEL006664	conserved hypothetical protein
AAEL006697	conserved hypothetical protein
AAEL006799	conserved hypothetical protein
AAEL006819	conserved hypothetical protein
AAEL006867	conserved hypothetical protein
AAEL008375	conserved hypothetical protein
AAEL008733	histidine triad (hit) protein member
AAEL008814	hypothetical protein
AAEL009067	helicase
AAEL009400	ccr4-associated factor
AAEL009437	hypothetical protein
AAEL009671	snrnp sm protein
AAEL009934	conserved hypothetical protein
AAEL010007	conserved hypothetical protein
AAEL010730	conserved hypothetical protein
AAEL011584	chaperonin-60kD, ch60
AAEL011693	mitotic control protein dis3
AAEL012029	conserved hypothetical protein
AAEL012812	exosome complex exonuclease RRP41, putative
AAEL012874	rrp4
AAEL012925	carbon catabolite repressor protein
AAEL012930	conserved hypothetical protein
AAEL013061	SM protein G, putative
AAEL013103	conserved hypothetical protein
AAEL013825	helicase
AAEL014169	small nuclear ribonucleoprotein, core, putative
AAEL014498	conserved hypothetical protein
AAEL015607	conserved hypothetical protein
Endocytosis
Gene	Description
AAEL000264	phopholipase d
AAEL000906	guanyl-nucleotide exchange factor
AAEL001014	vacuolar protein sorting-associated
AAEL001205	ubiquitin protein ligase
AAEL001277	arf GTPase-activating protein
AAEL001336	charged multivesicular body protein 2a
AAEL001698	charged multivesicular body protein 4b
AAEL001711	activin receptor type I, putative
AAEL002240	signal transducing adapter molecule (stam)
AAEL002324	conserved hypothetical protein
AAEL002469	endophilin a,
AAEL002660	centaurin gamma
AAEL002885	protein kinase c zeta and iota isoform
AAEL002918	centaurin beta
AAEL002938	skd/vacuolar sorting
AAEL002970	conserved hypothetical protein
AAEL003106	clathrin coat associated protein ap-50
AAEL003487	development and differentiation-enhancing factor, ddef
AAEL003509	smap1
AAEL003928	pdgf/vegf receptor
AAEL004236	arf6 guanine nucleotide exchange factor
AAEL004469	adaptin, alpha/gamma/epsilon
AAEL004592	tyrosine-protein kinase src64b
AAEL004913	ADP-ribosylation factor, arf
AAEL005339	hepatocyte growth factor-regulated tyrosine kinase substrate (hgs)
AAEL005797	BRI1-KD interacting protein, putative
AAEL005846	conserved hypothetical protein
AAEL006110	g protein-coupled receptor kinase 6 and
AAEL006370	amsh
AAEL006460	par-6 gamma
AAEL006776	blastoderm specific protein 25D, putative
AAEL006868	beta-adrenergic receptor kinase
AAEL006923	conserved hypothetical protein
AAEL007509	neuroendocrine differentiation factor
AAEL007658	partitioning defective 3, par-3
AAEL007845	rab5
AAEL008184	conserved hypothetical protein
AAEL009068	dynamin
AAEL009088	liquid facets
AAEL009754	endophilin b
AAEL010238	phosphatidylinositol-4-phosphate 5-kinase type i
AAEL010256	E3 ubiquitin ligase
AAEL010371	autotransporter adhesin precursor, putative
AAEL010834	arf GTPase-activating protein
AAEL010945	conserved hypothetical protein
AAEL011271	programmed cell death 6-interacting protein
AAEL011274	1-phosphatidylinositol-4-phosphate 5-kinase, putative
AAEL011388	conserved hypothetical protein
AAEL011556	conserved hypothetical protein
AAEL012004	beta-arrestin 1,
AAEL012219	ubiquitin specific protease
AAEL012313	charged multivesicular body protein 5
AAEL012515	tumor suppressor protein, putative
AAEL013119	charged multivesicular body protein
AAEL013614	clathrin heavy chain
AAEL013658	conserved hypothetical protein
AAEL013842	conserved hypothetical protein
AAEL014220	conserved hypothetical protein
AAEL014375	clathrin coat assembly protein ap17
AAEL014549	conserved hypothetical protein
AAEL015255	phosphatidylinositol-4-phosphate 5-kinase type i
Basal transcription factors
Gene	Description
AAEL001972	TATA box binding protein (TBP)-associated factor,, putative
AAEL002079	TATA binding protein, putative
AAEL002140	transcription initiation factor IIA (TFIIA), gamma chain
AAEL002154	transcription initiation factor IIA (TFIIA), gamma chain
AAEL002802	WD-repeat protein
AAEL003945	transcription initiation factor IIF alpha subunit
AAEL005368	hypothetical protein
AAEL005742	transcription initiation factor TFIID subunit 10, putative
AAEL005975	transcription initiation factor
AAEL006082	transcription initiation factor TFIID subunit 1
AAEL006356	TFIIH basal transcription factor complex p52 subunit
AAEL006462	TFIID subunit TAFII55, putative
AAEL006789	tbp-associated factor
AAEL006988	transcription initiation factor TFIID subunit 6
AAEL007022	tfiia large subunit
AAEL007056	btf
AAEL007067	WD-repeat protein
AAEL008363	transcription initiation factor TFIID subunit 12
AAEL011462	conserved hypothetical protein
AAEL012202	transcription initiation factor IIE, alpha subunit
AAEL012330	tata-box binding protein
AAEL012523	transcription factor TFIIH-subunit, putative
AAEL012750	transcription factor TFIIH-subunit, putative
AAEL013679	coilin-interacting nulcear ATPase protein, putative
AAEL013998	conserved hypothetical protein
AAEL014023	conserved hypothetical protein
AAEL014028	hypothetical protein
